# Supplementary material for: 4-(2H-1,3-Benzodioxol-5-yl)-1-(4-methyl­phenyl)-1H-pyrazol-5-amine
Source: Acta Crystallogr Sect E Struct Rep Online. 2013 Apr 17;69(Pt 5):o736–7. doi: 10.1107/S1600536813009914 (PMC3648268; doi:10.1107/S1600536813009914)
Supplement: Supplementary file 1 [file e-69-0o736-sup1.cif]

##############################################################################
#                                                                            #
# This CIF contains the data in a paper accepted for publication in          #
# Acta Crystallographica Section E. It conforms to the requirements of       #
# Notes for Authors for Acta Crystallographica Section E, and has been       #
# peer reviewed under the auspices of the IUCr Commission on Journals.       #
#                                                                            #
# Full details of the Crystallographic Information File format               #
# are given in the paper "The Crystallographic Information File (CIF):       #
# a New Standard Archive File for Crystallography" by S. R. Hall, F. H.      #
# Allen and I. D. Brown [Acta Cryst. (1991), A47, 655-685].                  #
#                                                                            #
# The current version of the core CIF dictionary is obtainable from          #
# ftp://ftp.iucr.org/pub/cif_core.dic.                                       #
#                                                                            #
# Software is freely available for graphical display of the structure(s)     #
# in this CIF. For information consult the CIF software page                 #
# http://www.iucr.org/resources/cif/software.                                #
#                                                                            #
# This file may be used for bona fide research purposes within the           #
# scientific community so long as proper attribution is given to the journal # 
# article from which it was obtained.                                        #
#                                                                            #
##############################################################################
data_global
_audit_creation_method     SHELXL-97
_journal_date_recd_electronic     2013-04-10
_journal_date_accepted     2013-04-10
_journal_name_full     'Acta Crystallographica, Section E'
_journal_year     2013
_journal_volume     69
_journal_issue      5
_journal_page_first     o736
_journal_page_last     o737
_journal_paper_category     QO
_journal_paper_doi     10.1107/S1600536813009914
_journal_coeditor_code     SU2585
_publ_contact_author_name     ' Edward RT Tiekink '
_publ_contact_author_address
;
Department of Chemistry, University of Malaya,
50603 Kuala Lumpur, Malaysia
;
_publ_contact_author_email
;
edward.tiekink@gmail.com
;
_publ_contact_author_fax     ' +60 3 7967 4193 '
_publ_contact_author_phone     ' +60 3 7967 6775 '
_publ_section_title
;
4-(2<i>H</i>-1,3-Benzodioxol-5-yl)-1-(4-methylphenyl)-1<i>H</i>-pyrazol-5-amine
;
loop_
    _publ_author_name
    _publ_author_footnote
    _publ_author_address
    'Nilesh N. Gajera' .
;
P.S. Science and H.D. Patel Arts College, S.V. Campus, Kadi, Gujarat 382 715
India
;
    'Mukesh C. Patel ' .
;
P.S. Science and H.D. Patel Arts College, S.V. Campus, Kadi, Gujarat 382 715
India
;
    ' Jotani, Mukesh M. '
;
 Additional correspondence author, e-mail: mmjotani@rediffmail.com.
;
;
Department of Physics, Bhavan's Sheth R.A. College of Science, Ahmedabad,
Gujarat 380 001, India
;
    'Tiekink, Edward R. T.' .
;
Department of Chemistry, University of Malaya,
50603 Kuala Lumpur, Malaysia
;
_publ_section_synopsis     .
data_I
_audit_creation_method     SHELXL-97
_chemical_name_systematic
;
4-(2<i>H</i>-1,3-Benzodioxol-5-yl)-1-(4-methylphenyl)-1<i>H</i>-pyrazol-5-amine
;
_chemical_name_common     ?
_chemical_formula_moiety     'C17 H15 N3 O2'
_chemical_formula_sum     'C17 H15 N3 O2'
_chemical_formula_iupac     'C17 H15 N3 O2'
_chemical_formula_weight     293.32
_chemical_melting_point     ?
_symmetry_cell_setting     triclinic
_symmetry_space_group_name_H-M     'P -1'
_symmetry_space_group_name_Hall     '-P 1'
loop_
    _symmetry_equiv_pos_as_xyz
    'x, y, z'
    '-x, -y, -z'
_cell_length_a     9.7690(7)
_cell_length_b     10.4250(7)
_cell_length_c     14.2830(10)
_cell_angle_alpha     96.626(2)
_cell_angle_beta     91.903(2)
_cell_angle_gamma     91.164(2)
_cell_volume     1443.67(17)
_cell_formula_units_Z     4
_cell_measurement_reflns_used     5105
_cell_measurement_theta_min     2.47
_cell_measurement_theta_max     28.05
_cell_measurement_temperature     293(2)
_exptl_crystal_description     block
_exptl_crystal_colour     light-brown
_exptl_crystal_size_max     0.40
_exptl_crystal_size_mid     0.25
_exptl_crystal_size_min     0.20
_exptl_crystal_density_diffrn     1.350
_exptl_crystal_density_meas     ?
_exptl_crystal_density_method     'not measured'
_exptl_crystal_F_000     616
_exptl_absorpt_coefficient_mu     0.091
_exptl_absorpt_correction_type     multi-scan
_exptl_absorpt_process_details     '(SADABS; Bruker, 2004)'
_exptl_absorpt_correction_T_min     0.965
_exptl_absorpt_correction_T_max     0.982
_exptl_special_details
;
;
_diffrn_ambient_temperature     293(2)
_diffrn_radiation_type     MoK\a
_diffrn_radiation_wavelength     0.71069
_diffrn_radiation_source     'fine-focus sealed tube'
_diffrn_radiation_monochromator     graphite
_diffrn_measurement_device_type     'Bruker APEXII CCD'
_diffrn_measurement_method     '\w and \f scan'
_diffrn_detector_area_resol_mean     10.0
_diffrn_reflns_number     29089
_diffrn_reflns_av_R_equivalents     0.0310
_diffrn_reflns_av_sigmaI/netI     0.0254
_diffrn_reflns_theta_min     1.97
_diffrn_reflns_theta_max     27.50
_diffrn_reflns_theta_full     27.50
_diffrn_measured_fraction_theta_max     0.997
_diffrn_measured_fraction_theta_full     0.997
_diffrn_reflns_limit_h_min     -12
_diffrn_reflns_limit_h_max     12
_diffrn_reflns_limit_k_min     -13
_diffrn_reflns_limit_k_max     13
_diffrn_reflns_limit_l_min     -17
_diffrn_reflns_limit_l_max     18
_diffrn_standards_number     ?
_diffrn_standards_interval_count     ?
_diffrn_standards_interval_time     ?
_diffrn_standards_decay_%     0
_refine_special_details
;
Refinement of <i>F</i>^2^ against ALL reflections. The weighted <i>R</i>-factor
<i>wR</i> and goodness of fit <i>S</i> are based on <i>F</i>^2^, conventional
<i>R</i>-factors <i>R</i> are based on <i>F</i>, with <i>F</i> set to zero for
negative <i>F</i>^2^. The threshold expression of <i>F</i>^2^ >
2\s(<i>F</i>^2^) is used only for calculating <i>R</i>-factors(gt) <i>etc</i>.
and is not relevant to the choice of reflections for refinement.
<i>R</i>-factors based on <i>F</i>^2^ are statistically about twice as large
as those based on <i>F</i>, and <i>R</i>- factors based on ALL data will be
even larger.
;
_reflns_number_total     6620
_reflns_number_gt     4674
_reflns_threshold_expression     I>2\s(I)
_refine_ls_structure_factor_coef     Fsqd
_refine_ls_matrix_type     full
_refine_ls_R_factor_all     0.0686
_refine_ls_R_factor_gt     0.0448
_refine_ls_wR_factor_gt     0.1183
_refine_ls_wR_factor_ref     0.1358
_refine_ls_goodness_of_fit_ref     1.015
_refine_ls_restrained_S_all     1.014
_refine_ls_number_reflns     6620
_refine_ls_number_parameters     412
_refine_ls_number_restraints     4
_refine_ls_hydrogen_treatment     mixed
_refine_ls_weighting_scheme     calc
_refine_ls_weighting_details
         'calc w=1/[\s^2^(Fo^2^)+(0.0657P)^2^+0.2775P] where P=(Fo^2^+2Fc^2^)/3'
_atom_sites_solution_hydrogens     geom
_atom_sites_solution_primary     direct
_atom_sites_solution_secondary     difmap
_refine_ls_shift/su_max     0.001
_refine_ls_shift/su_mean     0.000
_refine_diff_density_max     0.192
_refine_diff_density_min     -0.167
_refine_ls_extinction_method     'SHELXL97 (Sheldrick, 2008)'
_refine_ls_extinction_coef     0.0100(15)
_refine_ls_extinction_expression
                                  'Fc^*^=kFc[1+0.001xFc^2^\l^3^/sin(2\q)]^-1/4^'
loop_
    _atom_type_symbol
    _atom_type_description
    _atom_type_scat_dispersion_real
    _atom_type_scat_dispersion_imag
    _atom_type_scat_source
    'C' 'C' 0.0033 0.0016
                         'International Tables Vol C Tables 4.2.6.8 and 6.1.1.4'
    'H' 'H' 0.0000 0.0000
                         'International Tables Vol C Tables 4.2.6.8 and 6.1.1.4'
    'N' 'N' 0.0061 0.0033
                         'International Tables Vol C Tables 4.2.6.8 and 6.1.1.4'
    'O' 'O' 0.0106 0.0060
                         'International Tables Vol C Tables 4.2.6.8 and 6.1.1.4'
_computing_data_collection     'APEX2 (Bruker, 2004)'
_computing_cell_refinement     'APEX2 and SAINT (Bruker, 2004)'
_computing_data_reduction     'SAINT (Bruker, 2004)'
_computing_structure_solution     'SHELXS97 (Sheldrick, 2008)'
_computing_structure_refinement     'SHELXL97 (Sheldrick, 2008)'
_computing_molecular_graphics
;
ORTEP-3 for Windows (Farrugia, 2012), <i>QMol</i> (Gans & Shalloway,
2001) and
DIAMOND (Brandenburg, 2006)
;
_computing_publication_material     'publCIF (Westrip, 2010)'
loop_
    _atom_site_type_symbol
    _atom_site_label
    _atom_site_fract_x
    _atom_site_fract_y
    _atom_site_fract_z
    _atom_site_U_iso_or_equiv
    _atom_site_adp_type
    _atom_site_calc_flag
    _atom_site_refinement_flags
    _atom_site_occupancy
    _atom_site_symmetry_multiplicity
    _atom_site_disorder_assembly
    _atom_site_disorder_group
    O O1 0.05184(17) 0.01597(17) 0.34864(10) 0.0926(5) Uani d . 1 1 . .
    O O2 0.05160(17) 0.22486(16) 0.42087(11) 0.0941(5) Uani d . 1 1 . .
    N N1 0.56918(13) 0.17929(11) 0.77181(8) 0.0456(3) Uani d . 1 1 . .
    N N2 0.56849(16) 0.29926(12) 0.74072(9) 0.0558(4) Uani d . 1 1 . .
    N N3 0.46446(17) -0.02875(14) 0.74119(11) 0.0629(4) Uani d D 1 1 . .
    H H1N 0.5319(15) -0.0597(18) 0.7748(12) 0.075 Uiso d D 1 1 . .
    H H2N 0.4200(19) -0.0813(16) 0.6962(11) 0.075 Uiso d D 1 1 . .
    C C1 0.8680(2) 0.1459(2) 1.11796(13) 0.0687(5) Uani d . 1 1 . .
    H H1A 0.9252 0.0718 1.1123 0.103 Uiso calc R 1 1 . .
    H H1B 0.8048 0.1390 1.1673 0.103 Uiso calc R 1 1 . .
    H H1C 0.9241 0.2228 1.1328 0.103 Uiso calc R 1 1 . .
    C C2 0.78997(16) 0.15254(14) 1.02637(11) 0.0478(4) Uani d . 1 1 . .
    C C3 0.85553(17) 0.16857(19) 0.94457(13) 0.0624(5) Uani d . 1 1 . .
    H H3 0.9506 0.1765 0.9464 0.075 Uiso calc R 1 1 . .
    C C4 0.78454(17) 0.17326(18) 0.85982(12) 0.0583(4) Uani d . 1 1 . .
    H H4 0.8314 0.1825 0.8053 0.070 Uiso calc R 1 1 . .
    C C5 0.64441(15) 0.16413(13) 0.85703(10) 0.0406(3) Uani d . 1 1 . .
    C C6 0.57641(16) 0.14683(18) 0.93748(11) 0.0564(4) Uani d . 1 1 . .
    H H6 0.4813 0.1391 0.9355 0.068 Uiso calc R 1 1 . .
    C C7 0.64917(17) 0.14102(18) 1.02109(11) 0.0575(4) Uani d . 1 1 . .
    H H7 0.6022 0.1291 1.0751 0.069 Uiso calc R 1 1 . .
    C C8 0.48562(15) 0.09408(13) 0.71784(10) 0.0415(3) Uani d . 1 1 . .
    C C9 0.42651(15) 0.15896(13) 0.64773(9) 0.0404(3) Uani d . 1 1 . .
    C C10 0.48195(18) 0.28428(15) 0.66748(10) 0.0513(4) Uani d . 1 1 . .
    H H10 0.4597 0.3509 0.6321 0.062 Uiso calc R 1 1 . .
    C C11 0.32854(15) 0.11204(14) 0.57068(10) 0.0420(3) Uani d . 1 1 . .
    C C12 0.32865(19) -0.01296(16) 0.52498(12) 0.0569(4) Uani d . 1 1 . .
    H H12 0.3908 -0.0707 0.5458 0.068 Uiso calc R 1 1 . .
    C C13 0.2395(2) -0.05524(18) 0.44922(13) 0.0680(5) Uani d . 1 1 . .
    H H13 0.2408 -0.1394 0.4195 0.082 Uiso calc R 1 1 . .
    C C14 0.15023(19) 0.03216(19) 0.42066(12) 0.0610(5) Uani d . 1 1 . .
    C C15 0.14910(18) 0.15617(18) 0.46424(12) 0.0578(4) Uani d . 1 1 . .
    C C16 0.23427(17) 0.19885(15) 0.53917(11) 0.0509(4) Uani d . 1 1 . .
    H H16 0.2301 0.2830 0.5686 0.061 Uiso calc R 1 1 . .
    C C17 -0.0015(3) 0.1391(3) 0.34386(19) 0.1104(9) Uani d . 1 1 . .
    H H17A -0.1007 0.1344 0.3455 0.132 Uiso calc R 1 1 . .
    H H17B 0.0230 0.1703 0.2851 0.132 Uiso calc R 1 1 . .
    O O3 -0.00982(14) 0.54440(13) -0.17121(10) 0.0746(4) Uani d . 1 1 . .
    O O4 -0.01550(13) 0.38075(14) -0.29402(9) 0.0685(4) Uani d . 1 1 . .
    N N4 0.39249(13) 0.31673(12) 0.17245(9) 0.0458(3) Uani d . 1 1 . .
    N N5 0.33173(15) 0.19573(12) 0.16344(10) 0.0563(4) Uani d . 1 1 . .
    N N6 0.41337(19) 0.50194(14) 0.09039(10) 0.0634(4) Uani d D 1 1 . .
    H H3N 0.427(2) 0.5557(16) 0.1430(9) 0.076 Uiso d D 1 1 . .
    H H4N 0.386(2) 0.5369(18) 0.0393(10) 0.076 Uiso d D 1 1 . .
    C C18 0.7688(2) 0.4236(2) 0.48865(14) 0.0753(6) Uani d . 1 1 . .
    H H18A 0.7271 0.3984 0.5438 0.113 Uiso calc R 1 1 . .
    H H18B 0.7928 0.5140 0.4987 0.113 Uiso calc R 1 1 . .
    H H18C 0.8498 0.3747 0.4765 0.113 Uiso calc R 1 1 . .
    C C19 0.66949(18) 0.39817(15) 0.40553(12) 0.0525(4) Uani d . 1 1 . .
    C C20 0.70590(18) 0.42017(18) 0.31628(13) 0.0586(4) Uani d . 1 1 . .
    H H20 0.7938 0.4516 0.3077 0.070 Uiso calc R 1 1 . .
    C C21 0.61593(17) 0.39708(17) 0.23905(12) 0.0534(4) Uani d . 1 1 . .
    H H21 0.6435 0.4125 0.1796 0.064 Uiso calc R 1 1 . .
    C C22 0.48521(16) 0.35108(14) 0.25076(10) 0.0430(3) Uani d . 1 1 . .
    C C23 0.44556(18) 0.32943(17) 0.33975(11) 0.0539(4) Uani d . 1 1 . .
    H H23 0.3571 0.2995 0.3486 0.065 Uiso calc R 1 1 . .
    C C24 0.5377(2) 0.35237(17) 0.41535(11) 0.0587(4) Uani d . 1 1 . .
    H H24 0.5103 0.3365 0.4748 0.070 Uiso calc R 1 1 . .
    C C25 0.36066(16) 0.38099(14) 0.09701(10) 0.0418(3) Uani d . 1 1 . .
    C C26 0.27733(15) 0.29921(14) 0.03560(10) 0.0427(3) Uani d . 1 1 . .
    C C27 0.26475(17) 0.18800(15) 0.08121(12) 0.0532(4) Uani d . 1 1 . .
    H H27 0.2137 0.1152 0.0558 0.064 Uiso calc R 1 1 . .
    C C28 0.21039(14) 0.32219(14) -0.05457(10) 0.0424(3) Uani d . 1 1 . .
    C C29 0.14039(16) 0.43657(15) -0.06373(11) 0.0480(4) Uani d . 1 1 . .
    H H29 0.1429 0.5044 -0.0153 0.058 Uiso calc R 1 1 . .
    C C30 0.06824(16) 0.44450(15) -0.14665(12) 0.0500(4) Uani d . 1 1 . .
    C C31 0.06488(15) 0.34652(17) -0.21981(11) 0.0487(4) Uani d . 1 1 . .
    C C32 0.13435(16) 0.23582(17) -0.21447(11) 0.0524(4) Uani d . 1 1 . .
    H H32 0.1332 0.1702 -0.2645 0.063 Uiso calc R 1 1 . .
    C C33 0.20731(15) 0.22566(15) -0.13039(11) 0.0484(4) Uani d . 1 1 . .
    H H33 0.2561 0.1511 -0.1247 0.058 Uiso calc R 1 1 . .
    C C34 -0.0848(2) 0.4919(2) -0.25516(15) 0.0751(6) Uani d . 1 1 . .
    H H34A -0.1776 0.4686 -0.2404 0.090 Uiso calc R 1 1 . .
    H H34B -0.0891 0.5551 -0.2999 0.090 Uiso calc R 1 1 . .
loop_
    _atom_site_aniso_label
    _atom_site_aniso_U_11
    _atom_site_aniso_U_22
    _atom_site_aniso_U_33
    _atom_site_aniso_U_12
    _atom_site_aniso_U_13
    _atom_site_aniso_U_23
    O1 0.1014(11) 0.1036(12) 0.0658(9) -0.0138(9) -0.0459(8) -0.0029(8)
    O2 0.1030(11) 0.0994(11) 0.0758(10) 0.0264(9) -0.0522(9) 0.0041(8)
    N1 0.0574(8) 0.0396(6) 0.0388(7) -0.0019(5) -0.0142(6) 0.0058(5)
    N2 0.0851(10) 0.0404(7) 0.0410(7) -0.0072(6) -0.0169(7) 0.0076(5)
    N3 0.0804(11) 0.0434(7) 0.0639(10) -0.0094(7) -0.0347(8) 0.0143(6)
    C1 0.0753(13) 0.0721(12) 0.0569(11) -0.0031(10) -0.0314(9) 0.0100(9)
    C2 0.0530(9) 0.0442(8) 0.0448(8) -0.0021(7) -0.0169(7) 0.0045(6)
    C3 0.0398(9) 0.0831(12) 0.0649(11) -0.0149(8) -0.0139(8) 0.0191(9)
    C4 0.0478(9) 0.0790(12) 0.0498(9) -0.0143(8) -0.0029(7) 0.0188(8)
    C5 0.0467(8) 0.0388(7) 0.0352(7) -0.0006(6) -0.0108(6) 0.0034(6)
    C6 0.0380(8) 0.0868(12) 0.0438(9) 0.0081(8) -0.0041(7) 0.0053(8)
    C7 0.0527(10) 0.0838(12) 0.0359(8) 0.0059(9) -0.0010(7) 0.0060(8)
    C8 0.0457(8) 0.0405(7) 0.0374(7) 0.0016(6) -0.0081(6) 0.0029(6)
    C9 0.0477(8) 0.0417(7) 0.0314(7) 0.0060(6) -0.0039(6) 0.0027(6)
    C10 0.0778(11) 0.0413(8) 0.0344(8) 0.0026(7) -0.0111(7) 0.0064(6)
    C11 0.0487(8) 0.0456(8) 0.0312(7) 0.0033(6) -0.0052(6) 0.0036(6)
    C12 0.0684(11) 0.0495(9) 0.0505(9) 0.0083(8) -0.0148(8) -0.0011(7)
    C13 0.0876(14) 0.0545(10) 0.0567(11) -0.0033(9) -0.0176(10) -0.0094(8)
    C14 0.0654(11) 0.0727(12) 0.0416(9) -0.0104(9) -0.0182(8) 0.0011(8)
    C15 0.0610(10) 0.0688(11) 0.0435(9) 0.0069(8) -0.0157(8) 0.0106(8)
    C16 0.0639(10) 0.0485(8) 0.0391(8) 0.0091(7) -0.0119(7) 0.0018(6)
    C17 0.119(2) 0.117(2) 0.0897(18) 0.0012(17) -0.0649(16) 0.0106(15)
    O3 0.0836(9) 0.0649(8) 0.0748(9) 0.0165(7) -0.0190(7) 0.0105(6)
    O4 0.0636(8) 0.0895(10) 0.0523(7) 0.0004(7) -0.0138(6) 0.0123(6)
    N4 0.0543(8) 0.0406(6) 0.0420(7) -0.0039(6) -0.0040(6) 0.0051(5)
    N5 0.0611(9) 0.0426(7) 0.0653(9) -0.0088(6) -0.0129(7) 0.0122(6)
    N6 0.1031(12) 0.0469(8) 0.0389(8) -0.0208(8) -0.0140(8) 0.0076(6)
    C18 0.0871(14) 0.0711(12) 0.0653(12) 0.0104(10) -0.0261(11) 0.0042(10)
    C19 0.0632(11) 0.0436(8) 0.0494(9) 0.0081(7) -0.0097(8) 0.0023(7)
    C20 0.0499(9) 0.0651(11) 0.0609(11) -0.0029(8) -0.0042(8) 0.0102(8)
    C21 0.0544(10) 0.0629(10) 0.0440(9) -0.0031(8) 0.0029(7) 0.0109(7)
    C22 0.0523(9) 0.0383(7) 0.0379(8) 0.0025(6) -0.0025(6) 0.0028(6)
    C23 0.0564(10) 0.0600(10) 0.0450(9) -0.0057(8) 0.0047(7) 0.0055(7)
    C24 0.0777(12) 0.0623(10) 0.0360(8) 0.0017(9) 0.0020(8) 0.0058(7)
    C25 0.0510(8) 0.0396(7) 0.0340(7) 0.0004(6) 0.0014(6) 0.0005(6)
    C26 0.0402(8) 0.0420(8) 0.0440(8) 0.0027(6) -0.0014(6) -0.0018(6)
    C27 0.0508(9) 0.0422(8) 0.0648(11) -0.0065(7) -0.0122(8) 0.0041(7)
    C28 0.0353(7) 0.0480(8) 0.0425(8) -0.0029(6) 0.0001(6) 0.0000(6)
    C29 0.0497(9) 0.0464(8) 0.0459(8) 0.0007(7) -0.0007(7) -0.0025(6)
    C30 0.0478(9) 0.0492(9) 0.0535(9) 0.0018(7) -0.0012(7) 0.0088(7)
    C31 0.0394(8) 0.0666(10) 0.0399(8) -0.0067(7) -0.0023(6) 0.0070(7)
    C32 0.0455(9) 0.0631(10) 0.0444(9) -0.0042(7) 0.0002(7) -0.0098(7)
    C33 0.0403(8) 0.0503(9) 0.0517(9) 0.0030(6) -0.0020(7) -0.0061(7)
    C34 0.0674(12) 0.0865(14) 0.0729(13) 0.0056(11) -0.0168(10) 0.0199(11)
_geom_special_details
;
All s.u.'s (except the s.u. in the dihedral angle between two l.s. planes) are
estimated using the full covariance matrix. The cell s.u.'s are taken into
account individually in the estimation of s.u.'s in distances, angles and
torsion angles; correlations between s.u.'s in cell parameters are only used
when they are defined by crystal symmetry. An approximate (isotropic)
treatment of cell s.u.'s is used for estimating s.u.'s involving l.s. planes.
;
loop_
    _geom_bond_atom_site_label_1
    _geom_bond_atom_site_label_2
    _geom_bond_site_symmetry_2
    _geom_bond_distance
    _geom_bond_publ_flag
    O1 C14 . 1.378(2) ?
    O1 C17 . 1.403(3) ?
    O2 C15 . 1.376(2) ?
    O2 C17 . 1.413(3) ?
    N1 C8 . 1.3492(18) ?
    N1 N2 . 1.3746(17) ?
    N1 C5 . 1.4270(17) ?
    N2 C10 . 1.3159(19) ?
    N3 C8 . 1.373(2) ?
    N3 H1N . 0.890(9) ?
    N3 H2N . 0.891(9) ?
    C1 C2 . 1.501(2) ?
    C1 H1A . 0.9600 ?
    C1 H1B . 0.9600 ?
    C1 H1C . 0.9600 ?
    C2 C3 . 1.376(2) ?
    C2 C7 . 1.377(2) ?
    C3 C4 . 1.381(2) ?
    C3 H3 . 0.9300 ?
    C4 C5 . 1.369(2) ?
    C4 H4 . 0.9300 ?
    C5 C6 . 1.374(2) ?
    C6 C7 . 1.377(2) ?
    C6 H6 . 0.9300 ?
    C7 H7 . 0.9300 ?
    C8 C9 . 1.3884(19) ?
    C9 C10 . 1.398(2) ?
    C9 C11 . 1.4674(19) ?
    C10 H10 . 0.9300 ?
    C11 C12 . 1.389(2) ?
    C11 C16 . 1.404(2) ?
    C12 C13 . 1.391(2) ?
    C12 H12 . 0.9300 ?
    C13 C14 . 1.361(3) ?
    C13 H13 . 0.9300 ?
    C14 C15 . 1.369(3) ?
    C15 C16 . 1.361(2) ?
    C16 H16 . 0.9300 ?
    C17 H17A . 0.9700 ?
    C17 H17B . 0.9700 ?
    O3 C30 . 1.3741(19) ?
    O3 C34 . 1.431(2) ?
    O4 C31 . 1.3824(19) ?
    O4 C34 . 1.421(3) ?
    N4 C25 . 1.3635(18) ?
    N4 N5 . 1.3737(18) ?
    N4 C22 . 1.4237(19) ?
    N5 C27 . 1.319(2) ?
    N6 C25 . 1.367(2) ?
    N6 H3N . 0.889(9) ?
    N6 H4N . 0.888(9) ?
    C18 C19 . 1.504(2) ?
    C18 H18A . 0.9600 ?
    C18 H18B . 0.9600 ?
    C18 H18C . 0.9600 ?
    C19 C20 . 1.378(2) ?
    C19 C24 . 1.381(3) ?
    C20 C21 . 1.383(2) ?
    C20 H20 . 0.9300 ?
    C21 C22 . 1.377(2) ?
    C21 H21 . 0.9300 ?
    C22 C23 . 1.383(2) ?
    C23 C24 . 1.379(2) ?
    C23 H23 . 0.9300 ?
    C24 H24 . 0.9300 ?
    C25 C26 . 1.382(2) ?
    C26 C27 . 1.399(2) ?
    C26 C28 . 1.472(2) ?
    C27 H27 . 0.9300 ?
    C28 C33 . 1.390(2) ?
    C28 C29 . 1.403(2) ?
    C29 C30 . 1.370(2) ?
    C29 H29 . 0.9300 ?
    C30 C31 . 1.374(2) ?
    C31 C32 . 1.359(2) ?
    C32 C33 . 1.392(2) ?
    C32 H32 . 0.9300 ?
    C33 H33 . 0.9300 ?
    C34 H34A . 0.9700 ?
    C34 H34B . 0.9700 ?
loop_
    _geom_angle_atom_site_label_1
    _geom_angle_atom_site_label_2
    _geom_angle_atom_site_label_3
    _geom_angle_site_symmetry_1
    _geom_angle_site_symmetry_3
    _geom_angle
    _geom_angle_publ_flag
    C14 O1 C17 . . 105.27(16) ?
    C15 O2 C17 . . 105.11(17) ?
    C8 N1 N2 . . 111.81(12) ?
    C8 N1 C5 . . 129.50(12) ?
    N2 N1 C5 . . 118.45(12) ?
    C10 N2 N1 . . 103.64(12) ?
    C8 N3 H1N . . 115.8(13) ?
    C8 N3 H2N . . 113.6(13) ?
    H1N N3 H2N . . 119.2(19) ?
    C2 C1 H1A . . 109.5 ?
    C2 C1 H1B . . 109.5 ?
    H1A C1 H1B . . 109.5 ?
    C2 C1 H1C . . 109.5 ?
    H1A C1 H1C . . 109.5 ?
    H1B C1 H1C . . 109.5 ?
    C3 C2 C7 . . 117.43(14) ?
    C3 C2 C1 . . 121.71(15) ?
    C7 C2 C1 . . 120.86(16) ?
    C2 C3 C4 . . 122.06(15) ?
    C2 C3 H3 . . 119.0 ?
    C4 C3 H3 . . 119.0 ?
    C5 C4 C3 . . 119.24(16) ?
    C5 C4 H4 . . 120.4 ?
    C3 C4 H4 . . 120.4 ?
    C4 C5 C6 . . 119.89(14) ?
    C4 C5 N1 . . 119.88(14) ?
    C6 C5 N1 . . 120.15(13) ?
    C5 C6 C7 . . 119.95(15) ?
    C5 C6 H6 . . 120.0 ?
    C7 C6 H6 . . 120.0 ?
    C2 C7 C6 . . 121.39(15) ?
    C2 C7 H7 . . 119.3 ?
    C6 C7 H7 . . 119.3 ?
    N1 C8 N3 . . 120.78(13) ?
    N1 C8 C9 . . 107.35(12) ?
    N3 C8 C9 . . 131.66(14) ?
    C8 C9 C10 . . 103.36(12) ?
    C8 C9 C11 . . 129.93(13) ?
    C10 C9 C11 . . 126.70(13) ?
    N2 C10 C9 . . 113.82(13) ?
    N2 C10 H10 . . 123.1 ?
    C9 C10 H10 . . 123.1 ?
    C12 C11 C16 . . 118.51(14) ?
    C12 C11 C9 . . 122.89(13) ?
    C16 C11 C9 . . 118.54(13) ?
    C11 C12 C13 . . 122.64(15) ?
    C11 C12 H12 . . 118.7 ?
    C13 C12 H12 . . 118.7 ?
    C14 C13 C12 . . 116.94(16) ?
    C14 C13 H13 . . 121.5 ?
    C12 C13 H13 . . 121.5 ?
    C13 C14 C15 . . 121.39(15) ?
    C13 C14 O1 . . 128.86(17) ?
    C15 C14 O1 . . 109.75(16) ?
    C16 C15 C14 . . 122.54(15) ?
    C16 C15 O2 . . 127.73(17) ?
    C14 C15 O2 . . 109.74(15) ?
    C15 C16 C11 . . 117.97(15) ?
    C15 C16 H16 . . 121.0 ?
    C11 C16 H16 . . 121.0 ?
    O1 C17 O2 . . 109.53(17) ?
    O1 C17 H17A . . 109.8 ?
    O2 C17 H17A . . 109.8 ?
    O1 C17 H17B . . 109.8 ?
    O2 C17 H17B . . 109.8 ?
    H17A C17 H17B . . 108.2 ?
    C30 O3 C34 . . 104.72(14) ?
    C31 O4 C34 . . 104.44(13) ?
    C25 N4 N5 . . 111.66(12) ?
    C25 N4 C22 . . 130.28(12) ?
    N5 N4 C22 . . 117.78(12) ?
    C27 N5 N4 . . 103.58(12) ?
    C25 N6 H3N . . 118.6(13) ?
    C25 N6 H4N . . 115.1(13) ?
    H3N N6 H4N . . 116.5(19) ?
    C19 C18 H18A . . 109.5 ?
    C19 C18 H18B . . 109.5 ?
    H18A C18 H18B . . 109.5 ?
    C19 C18 H18C . . 109.5 ?
    H18A C18 H18C . . 109.5 ?
    H18B C18 H18C . . 109.5 ?
    C20 C19 C24 . . 117.10(15) ?
    C20 C19 C18 . . 121.41(17) ?
    C24 C19 C18 . . 121.49(16) ?
    C19 C20 C21 . . 122.14(17) ?
    C19 C20 H20 . . 118.9 ?
    C21 C20 H20 . . 118.9 ?
    C22 C21 C20 . . 119.58(15) ?
    C22 C21 H21 . . 120.2 ?
    C20 C21 H21 . . 120.2 ?
    C21 C22 C23 . . 119.46(15) ?
    C21 C22 N4 . . 121.55(13) ?
    C23 C22 N4 . . 118.85(14) ?
    C24 C23 C22 . . 119.72(16) ?
    C24 C23 H23 . . 120.1 ?
    C22 C23 H23 . . 120.1 ?
    C23 C24 C19 . . 121.99(15) ?
    C23 C24 H24 . . 119.0 ?
    C19 C24 H24 . . 119.0 ?
    N4 C25 N6 . . 121.33(13) ?
    N4 C25 C26 . . 107.16(13) ?
    N6 C25 C26 . . 131.45(14) ?
    C25 C26 C27 . . 103.66(13) ?
    C25 C26 C28 . . 129.50(14) ?
    C27 C26 C28 . . 126.78(14) ?
    N5 C27 C26 . . 113.94(14) ?
    N5 C27 H27 . . 123.0 ?
    C26 C27 H27 . . 123.0 ?
    C33 C28 C29 . . 118.87(14) ?
    C33 C28 C26 . . 119.78(13) ?
    C29 C28 C26 . . 121.19(13) ?
    C30 C29 C28 . . 117.52(14) ?
    C30 C29 H29 . . 121.2 ?
    C28 C29 H29 . . 121.2 ?
    C29 C30 C31 . . 122.34(15) ?
    C29 C30 O3 . . 128.16(15) ?
    C31 C30 O3 . . 109.50(14) ?
    C32 C31 C30 . . 121.80(15) ?
    C32 C31 O4 . . 128.42(15) ?
    C30 C31 O4 . . 109.78(15) ?
    C31 C32 C33 . . 116.63(14) ?
    C31 C32 H32 . . 121.7 ?
    C33 C32 H32 . . 121.7 ?
    C28 C33 C32 . . 122.80(15) ?
    C28 C33 H33 . . 118.6 ?
    C32 C33 H33 . . 118.6 ?
    O4 C34 O3 . . 107.51(14) ?
    O4 C34 H34A . . 110.2 ?
    O3 C34 H34A . . 110.2 ?
    O4 C34 H34B . . 110.2 ?
    O3 C34 H34B . . 110.2 ?
    H34A C34 H34B . . 108.5 ?
loop_
    _geom_torsion_atom_site_label_1
    _geom_torsion_atom_site_label_2
    _geom_torsion_atom_site_label_3
    _geom_torsion_atom_site_label_4
    _geom_torsion_site_symmetry_1
    _geom_torsion_site_symmetry_2
    _geom_torsion_site_symmetry_3
    _geom_torsion_site_symmetry_4
    _geom_torsion
    _geom_torsion_publ_flag
    C8 N1 N2 C10 . . . . 0.48(18) ?
    C5 N1 N2 C10 . . . . -174.38(13) ?
    C7 C2 C3 C4 . . . . 0.1(3) ?
    C1 C2 C3 C4 . . . . 179.25(17) ?
    C2 C3 C4 C5 . . . . 1.2(3) ?
    C3 C4 C5 C6 . . . . -1.8(3) ?
    C3 C4 C5 N1 . . . . 174.93(15) ?
    C8 N1 C5 C4 . . . . 117.59(19) ?
    N2 N1 C5 C4 . . . . -68.6(2) ?
    C8 N1 C5 C6 . . . . -65.7(2) ?
    N2 N1 C5 C6 . . . . 108.15(18) ?
    C4 C5 C6 C7 . . . . 1.2(3) ?
    N1 C5 C6 C7 . . . . -175.60(15) ?
    C3 C2 C7 C6 . . . . -0.8(3) ?
    C1 C2 C7 C6 . . . . -179.96(17) ?
    C5 C6 C7 C2 . . . . 0.2(3) ?
    N2 N1 C8 N3 . . . . -175.36(15) ?
    C5 N1 C8 N3 . . . . -1.2(2) ?
    N2 N1 C8 C9 . . . . 0.06(18) ?
    C5 N1 C8 C9 . . . . 174.19(14) ?
    N1 C8 C9 C10 . . . . -0.53(17) ?
    N3 C8 C9 C10 . . . . 174.19(18) ?
    N1 C8 C9 C11 . . . . 179.89(14) ?
    N3 C8 C9 C11 . . . . -5.4(3) ?
    N1 N2 C10 C9 . . . . -0.85(19) ?
    C8 C9 C10 N2 . . . . 0.89(19) ?
    C11 C9 C10 N2 . . . . -179.51(14) ?
    C8 C9 C11 C12 . . . . -34.1(2) ?
    C10 C9 C11 C12 . . . . 146.40(18) ?
    C8 C9 C11 C16 . . . . 148.63(16) ?
    C10 C9 C11 C16 . . . . -30.9(2) ?
    C16 C11 C12 C13 . . . . 0.2(3) ?
    C9 C11 C12 C13 . . . . -177.07(17) ?
    C11 C12 C13 C14 . . . . 0.1(3) ?
    C12 C13 C14 C15 . . . . 0.4(3) ?
    C12 C13 C14 O1 . . . . -179.75(19) ?
    C17 O1 C14 C13 . . . . -174.4(2) ?
    C17 O1 C14 C15 . . . . 5.4(2) ?
    C13 C14 C15 C16 . . . . -1.3(3) ?
    O1 C14 C15 C16 . . . . 178.84(17) ?
    C13 C14 C15 O2 . . . . 178.86(19) ?
    O1 C14 C15 O2 . . . . -1.0(2) ?
    C17 O2 C15 C16 . . . . 176.4(2) ?
    C17 O2 C15 C14 . . . . -3.8(3) ?
    C14 C15 C16 C11 . . . . 1.6(3) ?
    O2 C15 C16 C11 . . . . -178.62(18) ?
    C12 C11 C16 C15 . . . . -1.0(2) ?
    C9 C11 C16 C15 . . . . 176.39(15) ?
    C14 O1 C17 O2 . . . . -7.8(3) ?
    C15 O2 C17 O1 . . . . 7.2(3) ?
    C25 N4 N5 C27 . . . . 0.77(18) ?
    C22 N4 N5 C27 . . . . -173.75(13) ?
    C24 C19 C20 C21 . . . . -0.4(3) ?
    C18 C19 C20 C21 . . . . 179.89(16) ?
    C19 C20 C21 C22 . . . . 0.3(3) ?
    C20 C21 C22 C23 . . . . 0.4(2) ?
    C20 C21 C22 N4 . . . . -175.21(14) ?
    C25 N4 C22 C21 . . . . -46.4(2) ?
    N5 N4 C22 C21 . . . . 126.91(16) ?
    C25 N4 C22 C23 . . . . 137.94(17) ?
    N5 N4 C22 C23 . . . . -48.74(19) ?
    C21 C22 C23 C24 . . . . -0.9(2) ?
    N4 C22 C23 C24 . . . . 174.84(14) ?
    C22 C23 C24 C19 . . . . 0.7(3) ?
    C20 C19 C24 C23 . . . . -0.1(3) ?
    C18 C19 C24 C23 . . . . 179.61(16) ?
    N5 N4 C25 N6 . . . . -178.24(15) ?
    C22 N4 C25 N6 . . . . -4.6(2) ?
    N5 N4 C25 C26 . . . . -0.68(17) ?
    C22 N4 C25 C26 . . . . 172.97(14) ?
    N4 C25 C26 C27 . . . . 0.29(16) ?
    N6 C25 C26 C27 . . . . 177.51(18) ?
    N4 C25 C26 C28 . . . . 177.61(14) ?
    N6 C25 C26 C28 . . . . -5.2(3) ?
    N4 N5 C27 C26 . . . . -0.59(19) ?
    C25 C26 C27 N5 . . . . 0.20(19) ?
    C28 C26 C27 N5 . . . . -177.22(14) ?
    C25 C26 C28 C33 . . . . 138.92(16) ?
    C27 C26 C28 C33 . . . . -44.3(2) ?
    C25 C26 C28 C29 . . . . -45.8(2) ?
    C27 C26 C28 C29 . . . . 130.89(17) ?
    C33 C28 C29 C30 . . . . 2.3(2) ?
    C26 C28 C29 C30 . . . . -172.96(14) ?
    C28 C29 C30 C31 . . . . -1.2(2) ?
    C28 C29 C30 O3 . . . . 178.57(16) ?
    C34 O3 C30 C29 . . . . -167.77(18) ?
    C34 O3 C30 C31 . . . . 11.99(19) ?
    C29 C30 C31 C32 . . . . -0.6(3) ?
    O3 C30 C31 C32 . . . . 179.63(15) ?
    C29 C30 C31 O4 . . . . 179.92(15) ?
    O3 C30 C31 O4 . . . . 0.15(19) ?
    C34 O4 C31 C32 . . . . 168.27(18) ?
    C34 O4 C31 C30 . . . . -12.29(19) ?
    C30 C31 C32 C33 . . . . 1.1(2) ?
    O4 C31 C32 C33 . . . . -179.54(15) ?
    C29 C28 C33 C32 . . . . -1.9(2) ?
    C26 C28 C33 C32 . . . . 173.45(14) ?
    C31 C32 C33 C28 . . . . 0.2(2) ?
    C31 O4 C34 O3 . . . . 19.6(2) ?
    C30 O3 C34 O4 . . . . -19.6(2) ?
loop_
    _geom_hbond_atom_site_label_D
    _geom_hbond_atom_site_label_H
    _geom_hbond_atom_site_label_A
    _geom_hbond_site_symmetry_A
    _geom_hbond_distance_DH
    _geom_hbond_distance_HA
    _geom_hbond_distance_DA
    _geom_hbond_angle_DHA
    N3 H1N N5 2_656 0.890(16) 2.203(17) 3.059(2) 161.4(17)
    N6 H3N N2 2_666 0.889(14) 2.112(14) 2.9914(19) 170.3(17)
    C1 H1C O3 2_666 0.96 2.54 3.479(2) 164
    C3 H3 Cg1 1_656 0.93 2.83 3.5365(19) 133
    C10 H10 Cg2 2_666 0.93 2.88 3.6055(17) 135
    C27 H27 Cg3 2_656 0.93 2.94 3.5903(18) 128
