# Supplementary material for: 4-(2H-1,3-Benzodioxol-5-yl)-1-(4-methyl­phenyl)-1H-pyrazol-5-amine
Source: Acta Crystallogr Sect E Struct Rep Online. 2013 Apr 17;69(Pt 5):o736–7. doi: 10.1107/S1600536813009914 (PMC3648268; doi:10.1107/S1600536813009914)
Supplement: Supplementary file 2 [file e-69-0o736-Isup2.hkl]

#
# h,k,l, Fc-squared, Fo-squared, sigma(Fo-squared) and status flag
#
data_I
_shelx_title ' JOTANIMM2R in P-1'
_shelx_refln_list_code          4
_shelx_F_calc_maximum      254.03
_exptl_crystal_F_000       616.00
_reflns_d_resolution_high  0.7697
 
loop_
 _symmetry_equiv_pos_as_xyz
 'x, y, z'
 '-x, -y, -z'
 
_cell_length_a     9.7690
_cell_length_b    10.4250
_cell_length_c    14.2830
_cell_angle_alpha  96.626
_cell_angle_beta   91.903
_cell_angle_gamma  91.164
 
_shelx_F_squared_multiplier     1.000
 
loop_
 _refln_index_h
 _refln_index_k
 _refln_index_l
 _refln_F_squared_calc
 _refln_F_squared_meas
 _refln_F_squared_sigma
 _refln_observed_status
   1   0   0     1219.93      776.35     23.63 o
   2   0   0     1169.60     1099.01      9.75 o
   3   0   0        7.93        8.28      0.41 o
   4   0   0       42.80       44.04      0.89 o
   5   0   0      311.82      316.38      3.90 o
   6   0   0       18.84       27.50      0.97 o
   7   0   0        3.50        4.19      0.61 o
   8   0   0        0.01       -1.01      0.67 o
   9   0   0       48.87       42.68      2.19 o
  10   0   0       27.21       31.51      2.54 o
  11   0   0       30.60       29.31      2.70 o
  12   0   0        0.32       -0.16      2.27 o
 -12   1   0        0.80        4.74      2.50 o
 -11   1   0        7.55       12.48      7.13 o
 -10   1   0       97.06       89.56      3.36 o
  -9   1   0       47.87       50.03      2.58 o
  -8   1   0        7.40        7.09      0.86 o
  -7   1   0        1.84        0.44      0.50 o
  -6   1   0       47.56       41.36      1.14 o
  -5   1   0       15.14       22.98      0.69 o
  -4   1   0      256.57      254.27      3.37 o
  -3   1   0     1059.74     1048.61      9.19 o
  -2   1   0       14.25       15.85      0.49 o
  -1   1   0      286.03      288.97      2.54 o
   0   1   0        1.75        0.38      0.47 o
   1   1   0     1526.20     1490.26     13.88 o
   2   1   0     2688.65     2627.36     24.10 o
   3   1   0      324.14      340.85      3.27 o
   4   1   0      388.49      413.36      5.09 o
   5   1   0      243.03      246.89      3.06 o
   6   1   0       78.37       88.06      2.01 o
   7   1   0        5.91        3.74      0.76 o
   8   1   0        0.76       -0.40      0.72 o
   9   1   0        9.08        6.76      1.67 o
  10   1   0        0.24        1.52      1.44 o
  11   1   0       20.69       19.30      2.44 o
  12   1   0       20.88       20.67      3.68 o
 -12   2   0        4.12        4.08      2.37 o
 -11   2   0        4.96        4.86      3.09 o
 -10   2   0        6.85        5.16      1.60 o
  -9   2   0        5.77        5.47      1.28 o
  -8   2   0       29.59       20.36      1.25 o
  -7   2   0       39.17       40.49      1.23 o
  -6   2   0        7.54        8.92      0.58 o
  -5   2   0       76.75      107.96      2.03 o
  -4   2   0      199.07      180.71      1.98 o
  -3   2   0       10.44        8.03      0.39 o
  -2   2   0       87.13       91.33      0.94 o
  -1   2   0      247.74      298.92      2.43 o
   0   2   0      803.76      802.67      7.51 o
   1   2   0     2408.47     2382.66     23.26 o
   2   2   0     1383.33     1408.81     13.06 o
   3   2   0     2299.96     2260.53     26.38 o
   4   2   0      515.55      492.49      5.47 o
   5   2   0       91.29       91.62      1.79 o
   6   2   0      254.60      281.06      4.48 o
   7   2   0       39.59       36.43      1.44 o
   8   2   0       30.20       24.07      1.49 o
   9   2   0        9.11        6.44      1.29 o
  10   2   0        1.00        0.19      1.43 o
  11   2   0        0.07        1.23      1.74 o
  12   2   0        6.94        8.41      2.35 o
 -12   3   0       15.84       12.02      4.51 o
 -11   3   0        0.25       -0.60      1.55 o
 -10   3   0        0.01       -0.45      1.34 o
  -9   3   0       52.60       54.78      2.81 o
  -8   3   0        0.25        0.71      1.02 o
  -7   3   0       10.86       13.19      0.87 o
  -6   3   0        3.55        3.00      0.45 o
  -5   3   0      560.42      553.88      6.34 o
  -4   3   0      387.75      430.23      4.31 o
  -3   3   0      421.53      431.16      3.92 o
  -2   3   0     2597.98     2432.80     19.34 o
  -1   3   0     9932.25     9792.49     81.89 o
   0   3   0     2216.07     2099.67     19.03 o
   1   3   0      263.84      251.54      2.71 o
   2   3   0      390.56      394.21      4.54 o
   3   3   0      471.41      514.21      5.54 o
   4   3   0      488.50      514.90      6.12 o
   5   3   0       36.64       42.99      1.22 o
   6   3   0       55.01       55.30      1.68 o
   7   3   0      122.60      130.39      2.91 o
   8   3   0        3.22        1.54      0.98 o
   9   3   0       56.42       44.78      2.39 o
  10   3   0       20.65       14.99      2.12 o
  11   3   0       52.97       55.11      3.49 o
  12   3   0        2.49        3.35      3.54 o
 -12   4   0        1.54        4.47      2.41 o
 -11   4   0       17.03       17.15      2.29 o
 -10   4   0        1.03        2.96      1.50 o
  -9   4   0       26.32       23.92      2.06 o
  -8   4   0       31.38       32.42      1.75 o
  -7   4   0        3.78        6.21      1.13 o
  -6   4   0       51.19       53.85      1.86 o
  -5   4   0      122.50      138.32      2.00 o
  -4   4   0       33.59       33.38      0.80 o
  -3   4   0       38.41       54.40      0.93 o
  -2   4   0      274.87      309.75      2.98 o
  -1   4   0     2574.12     2559.05     23.05 o
   0   4   0     1307.84     1288.06     11.71 o
   1   4   0       47.00       49.74      0.87 o
   2   4   0      273.81      269.94      3.28 o
   3   4   0      159.10      171.59      2.45 o
   4   4   0      160.29      159.52      2.52 o
   5   4   0        7.70       11.39      0.86 o
   6   4   0      260.37      261.31      4.46 o
   7   4   0        3.07        2.83      0.80 o
   8   4   0        6.26        8.90      1.34 o
   9   4   0        0.04       -0.18      1.27 o
  10   4   0        5.12        3.86      5.59 o
  11   4   0       17.33       25.81      5.05 o
  12   4   0        0.20       -0.28      3.49 o
 -11   5   0        1.84        3.84      1.74 o
 -10   5   0        2.69        4.02      1.59 o
  -9   5   0       48.46       48.13      2.70 o
  -8   5   0        3.42        5.19      1.32 o
  -7   5   0        3.45        3.21      0.72 o
  -6   5   0      107.54      114.42      2.06 o
  -5   5   0       18.42       17.07      0.75 o
  -4   5   0        4.71        3.55      0.43 o
  -3   5   0      962.46      994.84      9.02 o
  -2   5   0       26.68       29.68      0.59 o
  -1   5   0      938.43      874.84     10.63 o
   0   5   0      884.74      827.30      9.26 o
   1   5   0      198.82      230.21      2.74 o
   2   5   0     2125.36     2098.81     23.72 o
   3   5   0       12.52       14.84      0.67 o
   4   5   0        1.31        1.14      0.39 o
   5   5   0      103.02      103.14      2.59 o
   6   5   0       22.27       23.11      1.19 o
   7   5   0        8.70        9.62      1.31 o
   8   5   0        0.46       -0.03      1.01 o
   9   5   0        0.38        0.73      1.62 o
  10   5   0       80.61       80.76      7.41 o
  11   5   0        1.48       -0.28      3.16 o
 -11   6   0        0.49        0.29      2.11 o
 -10   6   0        1.73       -0.29      1.59 o
  -9   6   0        8.01        9.52      1.63 o
  -8   6   0       48.45       50.35      2.55 o
  -7   6   0        1.26       -0.34      0.73 o
  -6   6   0        1.24        3.01      0.62 o
  -5   6   0       31.52       33.73      1.16 o
  -4   6   0       48.23       43.26      0.94 o
  -3   6   0      105.27       83.59      1.35 o
  -2   6   0      279.25      259.35      3.66 o
  -1   6   0      151.07      153.62      2.39 o
   0   6   0     1995.31     2064.64     24.51 o
   1   6   0      426.20      425.66      4.75 o
   2   6   0        8.67        6.59      0.49 o
   3   6   0       47.14       44.11      1.15 o
   4   6   0       34.84       40.10      1.20 o
   5   6   0      249.20      250.32      4.91 o
   6   6   0      152.04      148.82      4.03 o
   7   6   0       19.56       19.64      1.94 o
   8   6   0       16.85       16.98      2.59 o
   9   6   0       10.97       11.05      5.59 o
  10   6   0       17.05       13.17      4.06 o
  11   6   0        4.20        0.90      3.59 o
 -10   7   0        3.95        2.48      1.46 o
  -9   7   0        0.00        1.56      1.31 o
  -8   7   0       26.31       32.84      2.70 o
  -7   7   0       26.50       25.82      1.33 o
  -6   7   0       23.26       23.16      1.65 o
  -5   7   0       24.64       28.69      0.97 o
  -4   7   0        0.54       -0.21      0.38 o
  -3   7   0        2.09        2.46      0.75 o
  -2   7   0       17.46       17.40      0.77 o
  -1   7   0       20.94       23.40      0.91 o
   0   7   0      183.32      163.32      2.60 o
   1   7   0       19.37       16.57      0.69 o
   2   7   0       62.07       64.72      1.27 o
   3   7   0       17.86       20.52      0.87 o
   4   7   0      227.39      216.32      3.27 o
   5   7   0        4.57        5.50      0.90 o
   6   7   0        0.76       -1.33      1.46 o
   7   7   0       84.28       91.24      4.69 o
   8   7   0       55.04       55.22      3.95 o
   9   7   0        3.69        0.66      1.97 o
  10   7   0        1.33        4.15      3.73 o
 -10   8   0        4.74        9.25      1.84 o
  -9   8   0        0.70        0.72      1.29 o
  -8   8   0       41.16       41.45      2.30 o
  -7   8   0       70.08       73.30      2.18 o
  -6   8   0        6.55        5.25      0.74 o
  -5   8   0       31.64       27.13      2.02 o
  -4   8   0       67.81       69.22      2.03 o
  -3   8   0        8.94       10.09      0.82 o
  -2   8   0      242.86      237.48      3.60 o
  -1   8   0      319.48      303.04      4.31 o
   0   8   0      127.76      127.87      2.31 o
   1   8   0      538.60      536.10      7.19 o
   2   8   0       11.94       12.64      0.72 o
   3   8   0       57.72       58.00      1.64 o
   4   8   0       60.02       61.20      2.05 o
   5   8   0        0.00       -0.91      0.77 o
   6   8   0      131.00      131.33     12.11 o
   7   8   0        0.57        0.62      1.75 o
   8   8   0       36.85       41.30      3.69 o
   9   8   0        0.30       -1.89      1.90 o
  10   8   0        8.41        6.75      3.73 o
  -9   9   0        2.18        1.71      1.26 o
  -8   9   0        0.18        1.09      1.06 o
  -7   9   0        5.93        6.05      1.59 o
  -6   9   0        8.71        9.98      1.35 o
  -5   9   0       23.04       20.25      1.49 o
  -4   9   0       23.51       21.58      2.83 o
  -3   9   0       13.32       15.56      1.08 o
  -2   9   0       45.73       41.59      1.54 o
  -1   9   0       12.02        9.45      0.87 o
   0   9   0       17.97       17.00      1.22 o
   1   9   0      228.79      218.78      4.48 o
   2   9   0        1.77        2.15      0.99 o
   3   9   0       37.03       38.89      1.58 o
   4   9   0       21.18       20.15      1.75 o
   5   9   0       17.68       17.31      2.14 o
   6   9   0        3.41        2.20      1.57 o
   7   9   0       12.86       11.63      2.27 o
   8   9   0       29.66       32.05      3.16 o
   9   9   0        1.12        5.53      3.23 o
  -8  10   0        0.04       -0.51      1.63 o
  -7  10   0        1.80        2.62      1.64 o
  -6  10   0       12.83       14.43      2.03 o
  -5  10   0       11.28       11.53      1.74 o
  -4  10   0        6.33        6.09      1.24 o
  -3  10   0      154.81      150.48      3.63 o
  -2  10   0        0.37        1.02      0.89 o
  -1  10   0       24.89       26.26      2.25 o
   0  10   0        4.56        2.82      1.03 o
   1  10   0      220.52      217.49      4.80 o
   2  10   0      101.37      104.15      3.18 o
   3  10   0       21.63       15.64      1.53 o
   4  10   0       19.15       22.51      1.91 o
   5  10   0        0.04        1.58      1.46 o
   6  10   0       25.42       24.75      2.71 o
   7  10   0        1.14        0.42      1.70 o
   8  10   0        0.56        2.05      2.01 o
  -7  11   0        2.43        4.44      1.76 o
  -6  11   0       29.24       32.89      3.48 o
  -5  11   0       25.86       26.07      2.34 o
  -4  11   0       43.82       45.18      3.82 o
  -3  11   0       55.24       50.44      2.18 o
  -2  11   0       10.22       11.38      1.23 o
  -1  11   0       18.13       18.42      1.39 o
   0  11   0        1.05        1.98      1.00 o
   1  11   0       37.83       38.55      1.98 o
   2  11   0       45.55       42.93      2.19 o
   3  11   0       75.47       85.92      3.16 o
   4  11   0        0.66        0.59      1.52 o
   5  11   0        7.06        6.30      1.82 o
   6  11   0        0.17       -0.56      1.67 o
   7  11   0        0.36       -0.03      2.07 o
  -6  12   0        1.66        5.18      3.58 o
  -5  12   0        0.00        1.57      2.58 o
  -4  12   0        0.86        1.50      1.59 o
  -3  12   0        9.39        8.39      1.30 o
  -2  12   0        0.95        1.85      1.02 o
  -1  12   0        0.65        1.27      1.02 o
   0  12   0        2.41        1.47      1.02 o
   1  12   0       21.55       16.61      1.60 o
   2  12   0        0.84       -0.52      1.08 o
   3  12   0        3.86        1.60      1.55 o
   4  12   0       39.36       41.96      5.03 o
   5  12   0        5.26        6.33      2.22 o
  -3  13   0        1.28        0.54      1.21 o
  -2  13   0        0.17        1.14      1.17 o
  -1  13   0        0.33        3.65      2.97 o
   0  13   0        0.90        1.42      1.62 o
   1  13   0       11.64       12.85      1.61 o
   2  13   0        2.59        2.12      1.61 o
  -3 -13   1        2.35        2.23      1.78 o
  -2 -13   1        3.06        1.50      1.58 o
  -1 -13   1        0.00        2.37      1.13 o
   0 -13   1       12.95       14.56      1.81 o
   1 -13   1        0.12        3.35      2.11 o
   2 -13   1        4.76        7.13      1.60 o
   3 -13   1        2.93        3.79      1.87 o
  -5 -12   1        3.20        3.29      1.95 o
  -4 -12   1        0.36        2.92      1.68 o
  -3 -12   1       20.67       20.42      2.25 o
  -2 -12   1        5.87        2.16      1.31 o
  -1 -12   1        0.39       -0.61      0.94 o
   0 -12   1        0.09       -0.71      0.89 o
   1 -12   1        0.31       -0.27      0.87 o
   2 -12   1        0.04        0.26      1.07 o
   3 -12   1        6.00        5.36      1.86 o
   4 -12   1       12.94       15.93      1.69 o
   5 -12   1        1.06        0.54      3.21 o
   6 -12   1        1.45        1.98      1.50 o
  -7 -11   1        0.20        1.98      2.10 o
  -6 -11   1        0.00        0.80      1.59 o
  -5 -11   1        3.65        1.26      1.58 o
  -4 -11   1       15.79       16.48      2.13 o
  -3 -11   1        5.19        7.03      1.32 o
  -2 -11   1        0.64       -0.54      0.93 o
  -1 -11   1       19.23       21.86      1.50 o
   0 -11   1        8.15        6.54      1.03 o
   1 -11   1       15.15       15.09      1.19 o
   2 -11   1       39.71       35.97      2.00 o
   3 -11   1      101.40      100.74      3.25 o
   4 -11   1       11.70        8.79      1.53 o
   5 -11   1        1.23        0.98      1.01 o
   6 -11   1        1.50        2.68      2.52 o
   7 -11   1        0.58        1.58      1.55 o
  -8 -10   1        5.28        8.69      3.43 o
  -7 -10   1       19.81       19.22      2.65 o
  -6 -10   1       39.25       46.08      3.24 o
  -5 -10   1       19.02       20.47      2.26 o
  -4 -10   1       54.06       59.23      1.96 o
  -3 -10   1       18.86       18.91      1.52 o
  -2 -10   1       28.51       30.09      1.71 o
  -1 -10   1      108.80      106.97      2.94 o
   0 -10   1       35.71       37.97      1.50 o
   1 -10   1       90.07       87.39      2.12 o
   2 -10   1       70.98       72.13      1.92 o
   3 -10   1       93.17       88.07      2.54 o
   4 -10   1        2.88        2.16      1.31 o
   5 -10   1        4.06        3.37      1.79 o
   6 -10   1       12.46       15.01      1.78 o
   7 -10   1       45.98       46.63      3.05 o
   8 -10   1        7.96       11.02      2.06 o
  -9  -9   1        0.09       -0.56      2.07 o
  -8  -9   1       18.02       14.77      2.82 o
  -7  -9   1        4.04        1.08      1.86 o
  -6  -9   1        0.23        0.40      1.56 o
  -5  -9   1        0.93        0.07      1.34 o
  -4  -9   1       52.66       55.20      1.94 o
  -3  -9   1      295.63      278.63      7.44 o
  -2  -9   1       50.38       46.89      1.71 o
  -1  -9   1       17.25       20.73      1.83 o
   0  -9   1        1.17        0.65      0.59 o
   1  -9   1        0.39        0.61      0.72 o
   2  -9   1      227.24      229.23      3.87 o
   3  -9   1      195.19      192.23      3.49 o
   4  -9   1       75.80       82.09      2.14 o
   5  -9   1        4.68        2.50      0.94 o
   6  -9   1       25.81       27.22      1.75 o
   7  -9   1        3.26        2.57      3.11 o
   8  -9   1        6.66        3.63      0.98 o
   9  -9   1        0.97        1.45      1.17 o
 -10  -8   1        0.00       -0.97      2.07 o
  -9  -8   1        4.56        5.14      5.36 o
  -8  -8   1        0.61       -0.89      1.93 o
  -7  -8   1        7.63        6.62      2.06 o
  -6  -8   1        2.64        0.53      1.56 o
  -5  -8   1        0.50        0.67      0.82 o
  -4  -8   1       39.98       37.07      1.97 o
  -3  -8   1        1.41        0.61      0.52 o
  -2  -8   1      138.24      141.29      2.61 o
  -1  -8   1        0.80        0.49      0.49 o
   0  -8   1       44.21       47.31      1.21 o
   1  -8   1       28.98       32.82      0.97 o
   2  -8   1      590.72      587.98      7.51 o
   3  -8   1      121.29      120.11      2.18 o
   4  -8   1        4.32        4.48      0.77 o
   5  -8   1        0.70        0.06      0.78 o
   6  -8   1       47.42       42.42      1.46 o
   7  -8   1       33.46       29.18      1.28 o
   8  -8   1        3.97        5.42      1.49 o
   9  -8   1        0.12        1.50      1.25 o
  10  -8   1        1.93        2.10      1.45 o
 -10  -7   1        1.36        1.15      2.13 o
  -9  -7   1        1.72        2.86      2.17 o
  -8  -7   1       45.87       43.25      3.58 o
  -7  -7   1        7.87        8.32      2.04 o
  -6  -7   1      112.81       95.60      4.35 o
  -5  -7   1       78.17       75.27      2.32 o
  -4  -7   1        0.01        0.04      0.49 o
  -3  -7   1        6.89        7.54      0.55 o
  -2  -7   1      268.64      279.87      3.80 o
  -1  -7   1       16.18       16.47      0.74 o
   0  -7   1       92.90       91.71      1.64 o
   1  -7   1      127.82      145.60      2.21 o
   2  -7   1       10.63       15.34      0.65 o
   3  -7   1       62.79       67.59      1.46 o
   4  -7   1      609.07      617.15      8.05 o
   5  -7   1        6.05        6.50      0.58 o
   6  -7   1        2.61        2.04      0.76 o
   7  -7   1       21.80       20.41      1.35 o
   8  -7   1       35.05       31.68      2.02 o
   9  -7   1        5.20        4.43      1.64 o
  10  -7   1        2.93        3.39      1.54 o
 -11  -6   1        0.98       -0.61      3.35 o
 -10  -6   1        3.86        1.93      3.11 o
  -9  -6   1        0.00        1.46      1.90 o
  -8  -6   1       25.46       24.06      2.75 o
  -7  -6   1      159.34      170.54      5.02 o
  -6  -6   1        8.41       10.38      1.05 o
  -5  -6   1        2.33        3.52      0.61 o
  -4  -6   1       27.68       34.76      1.26 o
  -3  -6   1       95.62      103.19      1.91 o
  -2  -6   1        3.72        1.70      0.37 o
  -1  -6   1      397.09      398.36      5.43 o
   0  -6   1     1263.50     1311.99     15.75 o
   1  -6   1     2357.76     2515.78     29.66 o
   2  -6   1      252.33      250.66      3.43 o
   3  -6   1      136.98      148.65      2.38 o
   4  -6   1        0.39        0.22      0.35 o
   5  -6   1      257.75      254.25      3.90 o
   6  -6   1        1.18        1.17      0.53 o
   7  -6   1       63.79       58.43      1.78 o
   8  -6   1       61.82       63.68      2.82 o
   9  -6   1        3.89        2.48      1.35 o
  10  -6   1        5.51        4.70      1.65 o
  11  -6   1       11.36        9.98      2.00 o
 -11  -5   1        3.25       -1.09      3.11 o
 -10  -5   1       39.46       38.79      5.33 o
  -9  -5   1       42.57       42.68      3.92 o
  -8  -5   1       44.04       42.62      2.23 o
  -7  -5   1       60.42       58.34      2.38 o
  -6  -5   1       59.54       67.23      1.75 o
  -5  -5   1       51.04       47.30      2.89 o
  -4  -5   1      405.05      383.58      5.32 o
  -3  -5   1        0.90       -0.55      0.37 o
  -2  -5   1      218.67      201.26      2.61 o
  -1  -5   1      978.26     1018.68     10.84 o
   0  -5   1       84.23       83.81      1.32 o
   1  -5   1     1141.41     1130.69     12.42 o
   2  -5   1       13.45       20.82      1.02 o
   3  -5   1      307.91      311.22      3.13 o
   4  -5   1      297.99      310.35      3.40 o
   5  -5   1        2.09        1.36      0.38 o
   6  -5   1        1.53        1.12      0.48 o
   7  -5   1       28.96       29.91      1.31 o
   8  -5   1        2.22        1.65      1.14 o
   9  -5   1        1.90        1.96      1.36 o
  10  -5   1        8.56        8.99      1.85 o
  11  -5   1        0.00        0.82      1.64 o
 -12  -4   1        1.65       -3.59      3.40 o
 -11  -4   1        8.84       13.87      4.25 o
 -10  -4   1       10.68        9.53      2.40 o
  -9  -4   1        3.87        2.80      1.21 o
  -8  -4   1        0.28        1.69      1.03 o
  -7  -4   1      166.62      170.36      3.34 o
  -6  -4   1      188.96      190.30      3.36 o
  -5  -4   1       38.82       38.98      1.12 o
  -4  -4   1      642.12      694.44      9.53 o
  -3  -4   1       71.46       76.09      1.23 o
  -2  -4   1      341.72      357.04      4.16 o
  -1  -4   1      836.97      988.16      9.81 o
   0  -4   1        0.39        0.69      0.18 o
   1  -4   1      265.83      280.13      3.55 o
   2  -4   1      124.50      119.63      1.62 o
   3  -4   1     1246.69     1329.70     12.43 o
   4  -4   1     1115.38     1201.54     13.01 o
   5  -4   1       41.23       40.86      0.99 o
   6  -4   1       10.87        8.60      0.62 o
   7  -4   1       62.36       62.58      1.60 o
   8  -4   1       28.35       33.11      2.08 o
   9  -4   1       30.01       31.70      2.26 o
  10  -4   1        8.90       11.08      1.99 o
  11  -4   1        6.01        5.63      1.88 o
  12  -4   1        2.32        4.93      2.45 o
 -12  -3   1        5.16        5.29      3.96 o
 -11  -3   1       16.97       17.21      2.41 o
 -10  -3   1       34.15       34.28      2.72 o
  -9  -3   1        9.90        8.28      1.42 o
  -8  -3   1       98.73      102.96      3.23 o
  -7  -3   1        0.22        0.86      0.57 o
  -6  -3   1       56.17       59.62      1.48 o
  -5  -3   1       28.08       25.90      0.98 o
  -4  -3   1       59.93       64.82      1.30 o
  -3  -3   1        3.33        2.24      0.30 o
  -2  -3   1      168.24      172.22      2.20 o
  -1  -3   1      403.62      417.42      4.04 o
   0  -3   1     1334.33     1279.08     21.84 o
   1  -3   1      385.69      366.33      5.05 o
   2  -3   1       60.12       61.83      0.73 o
   3  -3   1       20.24       26.40      0.64 o
   4  -3   1      342.52      333.45      3.61 o
   5  -3   1      384.76      363.86      4.46 o
   6  -3   1        7.72        8.60      0.60 o
   7  -3   1       31.96       35.10      1.11 o
   8  -3   1       16.96       16.01      1.41 o
   9  -3   1        0.08       -0.71      1.21 o
  10  -3   1       15.10       16.41      2.10 o
  11  -3   1        4.29        4.82      1.79 o
  12  -3   1       26.28       23.71      3.35 o
 -12  -2   1        0.15       -0.28      2.65 o
 -11  -2   1        0.46        1.69      1.69 o
 -10  -2   1        6.97        3.93      1.60 o
  -9  -2   1        0.30        0.26      1.02 o
  -8  -2   1       12.60       10.18      1.15 o
  -7  -2   1       46.91       46.78      1.49 o
  -6  -2   1       52.56       59.59      1.44 o
  -5  -2   1      197.05      200.11      3.32 o
  -4  -2   1       17.17       11.20      0.61 o
  -3  -2   1      352.72      312.41      3.81 o
  -2  -2   1    17219.64    17263.26    158.21 o
  -1  -2   1    27235.25    29019.31    252.24 o
   1  -2   1      109.92      102.99      1.13 o
   2  -2   1      230.32      225.93      2.20 o
   3  -2   1      225.09      235.15      2.57 o
   4  -2   1       69.73       72.57      1.55 o
   5  -2   1      131.90      131.04      1.94 o
   6  -2   1      211.76      240.92      3.79 o
   7  -2   1       13.57       11.49      0.98 o
   8  -2   1        0.09       -0.16      0.70 o
   9  -2   1       26.82       26.64      1.85 o
  10  -2   1       96.17       91.37      3.93 o
  11  -2   1        2.35        0.90      2.13 o
  12  -2   1        7.87       11.97      2.84 o
 -12  -1   1       13.97       13.10      3.30 o
 -11  -1   1        3.01        1.42      3.02 o
 -10  -1   1       33.13       33.66      2.58 o
  -9  -1   1        6.31        7.96      1.34 o
  -8  -1   1       46.51       55.87      2.06 o
  -7  -1   1        0.90        0.67      0.58 o
  -6  -1   1      187.95      209.54      3.24 o
  -5  -1   1      579.64      607.28      7.25 o
  -4  -1   1      128.78      123.34      1.66 o
  -3  -1   1     1420.62     1480.49     15.45 o
  -2  -1   1       63.53       53.11      0.79 o
  -1  -1   1      153.00      145.79      1.64 o
   1  -1   1     2521.99     2555.90     23.20 o
   2  -1   1     2680.45     2728.90     22.21 o
   3  -1   1       29.01       22.82      0.56 o
   4  -1   1        0.00       -0.16      0.23 o
   5  -1   1        1.16       -0.47      0.32 o
   6  -1   1        5.35        6.79      0.69 o
   7  -1   1       35.66       30.50      1.20 o
   8  -1   1        0.89        1.27      0.71 o
   9  -1   1        0.43        2.23      1.03 o
  10  -1   1        4.10        2.99      1.35 o
  11  -1   1      133.51      128.08      6.04 o
  12  -1   1        2.23        1.75      2.97 o
 -12   0   1        1.25        1.76      2.19 o
 -11   0   1        0.70        1.51      1.64 o
 -10   0   1       25.93       29.94      2.51 o
  -9   0   1        0.38       -0.70      0.93 o
  -8   0   1      117.01      121.11      3.53 o
  -7   0   1        8.24       10.05      0.82 o
  -6   0   1       23.99       22.64      0.94 o
  -5   0   1      832.59      890.86     10.02 o
  -4   0   1      978.06      960.23     12.28 o
  -3   0   1      451.46      446.01      4.68 o
  -2   0   1     3018.49     3133.50     24.75 o
  -1   0   1       22.50       18.24      2.07 o
   1   0   1      123.62      108.23      4.24 o
   2   0   1        0.03        0.06      0.13 o
   3   0   1      938.37      867.87      9.37 o
   4   0   1     1094.69     1081.18     16.21 o
   5   0   1       55.62       67.44      1.47 o
   6   0   1      382.11      390.12      5.72 o
   7   0   1        0.02       -0.18      0.51 o
   8   0   1        4.79        5.60      0.98 o
   9   0   1       11.17        9.42      1.42 o
  10   0   1        0.15       -0.88      1.36 o
  11   0   1       23.75       26.55      2.63 o
  12   0   1       77.21       79.02      6.96 o
 -12   1   1        1.35        2.79      2.39 o
 -11   1   1        0.00        2.08      1.93 o
 -10   1   1       24.94       19.67      1.89 o
  -9   1   1       16.93       11.16      1.42 o
  -8   1   1        7.23        6.73      0.81 o
  -7   1   1       44.84       52.16      1.47 o
  -6   1   1       15.18       15.27      0.95 o
  -5   1   1       41.23       58.86      1.34 o
  -4   1   1     2140.36     2091.11     19.42 o
  -3   1   1     9954.11     9559.35     76.39 o
  -2   1   1       76.25       51.65      0.74 o
  -1   1   1       11.62        6.11      0.28 o
   0   1   1      415.83      358.27      9.94 o
   1   1   1     1056.46     1070.38      9.73 o
   2   1   1       69.35       74.08      0.98 o
   3   1   1        7.65        8.72      0.38 o
   4   1   1      192.38      199.09      2.61 o
   5   1   1       52.55       61.30      1.33 o
   6   1   1      214.99      222.21      3.65 o
   7   1   1        7.23        9.96      0.98 o
   8   1   1       83.34       72.80      2.38 o
   9   1   1      169.00      156.03      4.25 o
  10   1   1       35.36       38.47      2.83 o
  11   1   1        5.68        5.54      1.82 o
  12   1   1        0.05        3.21      3.66 o
 -12   2   1        2.21        3.02      2.35 o
 -11   2   1        7.39        5.18      2.81 o
 -10   2   1        4.30        1.01      1.39 o
  -9   2   1       10.99       14.14      1.48 o
  -8   2   1       24.32       21.46      1.47 o
  -7   2   1       34.80       30.86      1.10 o
  -6   2   1        6.99        9.80      0.71 o
  -5   2   1      206.52      217.50      3.03 o
  -4   2   1        0.00        1.31      0.62 o
  -3   2   1     1407.18     1343.70     11.40 o
  -2   2   1     9184.62     9098.76     68.93 o
  -1   2   1    32917.78    33244.19    275.84 o
   0   2   1       13.48       17.21      0.35 o
   1   2   1      202.69      227.47      2.33 o
   2   2   1       10.03        7.23      0.36 o
   3   2   1      156.12      154.26      2.59 o
   4   2   1      444.20      454.84      5.65 o
   5   2   1       14.80       15.33      0.77 o
   6   2   1       36.87       29.28      1.16 o
   7   2   1      109.92       99.77      2.60 o
   8   2   1        1.00        0.18      0.79 o
   9   2   1        1.53        1.92      1.31 o
  10   2   1       21.90       23.29      2.45 o
  11   2   1        5.36        3.47      1.88 o
  12   2   1        0.46        0.15      1.93 o
 -12   3   1        0.04        0.64      3.61 o
 -11   3   1        2.37        1.13      1.56 o
 -10   3   1        7.59        7.10      2.30 o
  -9   3   1        2.53        0.69      1.27 o
  -8   3   1        3.32        5.37      0.92 o
  -7   3   1       50.38       45.99      1.40 o
  -6   3   1       54.51       56.25      1.35 o
  -5   3   1       12.30       11.13      0.67 o
  -4   3   1      147.90      134.96      1.86 o
  -3   3   1      264.88      289.95      2.99 o
  -2   3   1      111.60      106.89      1.21 o
  -1   3   1     1278.54     1222.29     10.29 o
   0   3   1    10435.56    10211.88     93.77 o
   1   3   1      874.84      837.12      8.41 o
   2   3   1      368.32      401.38      4.69 o
   3   3   1      248.56      219.14      2.93 o
   4   3   1      103.55      103.25      1.84 o
   5   3   1      180.36      208.16      3.61 o
   6   3   1      126.57      135.66      2.49 o
   7   3   1       12.17       10.15      0.86 o
   8   3   1       28.66       21.50      1.70 o
   9   3   1      119.38      126.03      3.91 o
  10   3   1        6.15        8.03      1.86 o
  11   3   1        0.00        0.41      1.71 o
  12   3   1       14.81       15.23      3.30 o
 -12   4   1        0.17       -0.43      2.28 o
 -11   4   1        0.46        0.52      1.64 o
 -10   4   1       18.14       17.69      2.09 o
  -9   4   1       33.10       32.99      2.27 o
  -8   4   1        5.80        4.23      0.92 o
  -7   4   1        1.13        0.75      0.55 o
  -6   4   1      369.01      395.17      5.23 o
  -5   4   1        4.02        1.17      0.45 o
  -4   4   1      412.13      419.84      4.50 o
  -3   4   1     1136.41     1048.07     10.60 o
  -2   4   1       24.85       28.91      0.66 o
  -1   4   1     1119.05     1130.68     10.63 o
   0   4   1      366.73      353.76      3.67 o
   1   4   1      537.52      556.00      5.97 o
   2   4   1        0.74        1.65      0.30 o
   3   4   1       57.25       56.89      1.24 o
   4   4   1      423.55      436.89      5.06 o
   5   4   1      297.86      349.46      5.22 o
   6   4   1        1.83        2.20      0.74 o
   7   4   1      153.49      143.96      4.16 o
   8   4   1        3.90        5.22      1.23 o
   9   4   1       28.75       32.24      2.43 o
  10   4   1       17.31       20.52      2.37 o
  11   4   1        1.10       -0.71      2.83 o
 -11   5   1       11.05        9.81      2.06 o
 -10   5   1       18.53       19.00      2.14 o
  -9   5   1        4.26        4.30      1.51 o
  -8   5   1       13.83       12.25      1.59 o
  -7   5   1        0.11       -0.73      0.80 o
  -6   5   1       76.40       77.70      1.60 o
  -5   5   1      325.59      336.33      3.88 o
  -4   5   1      108.65      117.42      2.35 o
  -3   5   1      928.15      910.91      9.32 o
  -2   5   1       60.54       66.99      1.06 o
  -1   5   1       59.85       66.90      1.01 o
   0   5   1      468.07      484.96      4.95 o
   1   5   1     1120.73     1111.58     12.43 o
   2   5   1      336.43      322.75      3.89 o
   3   5   1      159.69      152.60      2.41 o
   4   5   1      107.48      104.23      2.16 o
   5   5   1       24.61       28.80      1.03 o
   6   5   1       40.08       43.55      1.57 o
   7   5   1      125.86      125.42      3.56 o
   8   5   1      141.04      131.15      4.48 o
   9   5   1       23.60       27.18      2.92 o
  10   5   1       49.42       45.68      5.90 o
  11   5   1       11.32        9.06      4.20 o
 -11   6   1        0.01       -0.83      1.59 o
 -10   6   1       23.12       24.89      2.35 o
  -9   6   1       16.44       15.17      2.01 o
  -8   6   1       11.00       10.72      1.55 o
  -7   6   1       29.32       26.91      1.39 o
  -6   6   1       44.57       46.93      1.63 o
  -5   6   1       39.81       41.86      1.06 o
  -4   6   1       17.85       15.85      0.70 o
  -3   6   1      587.56      614.26      6.18 o
  -2   6   1     2541.77     2467.88     22.83 o
  -1   6   1     2774.45     2731.23     25.80 o
   0   6   1       29.95       15.78      0.74 o
   1   6   1      136.28      147.06      2.07 o
   2   6   1       66.87       86.90      1.66 o
   3   6   1        1.63        1.05      0.43 o
   4   6   1       77.07       79.15      1.74 o
   5   6   1      601.34      640.95     11.79 o
   6   6   1        7.27        7.29      1.04 o
   7   6   1        2.64        2.62      1.37 o
   8   6   1       81.94       84.90      4.75 o
   9   6   1        0.42        0.53      3.23 o
  10   6   1        3.64        5.95      3.82 o
  11   6   1        1.52       -0.80      3.35 o
 -10   7   1       13.09       13.42      2.08 o
  -9   7   1        3.70        3.12      1.56 o
  -8   7   1        1.45        0.84      1.22 o
  -7   7   1       15.26       13.76      1.48 o
  -6   7   1       75.63       69.89      1.96 o
  -5   7   1       64.52       60.84      1.55 o
  -4   7   1       16.19       18.43      0.79 o
  -3   7   1       64.73       68.20      1.28 o
  -2   7   1       42.65       44.64      1.36 o
  -1   7   1       25.16       23.47      1.40 o
   0   7   1        0.11        0.72      0.35 o
   1   7   1       63.08       62.38      1.13 o
   2   7   1       63.28       66.95      1.46 o
   3   7   1       11.61       10.84      0.70 o
   4   7   1      114.84      110.88      2.12 o
   5   7   1        0.07       -0.65      0.68 o
   6   7   1      173.22      184.91      6.59 o
   7   7   1        0.33        0.65      1.63 o
   8   7   1        2.80        2.13      1.90 o
   9   7   1        7.77        7.12      2.38 o
  10   7   1        0.13        4.78      5.64 o
 -10   8   1       10.78       10.69      1.93 o
  -9   8   1        6.95        5.37      1.58 o
  -8   8   1        1.62       -0.87      1.11 o
  -7   8   1        1.76        0.50      1.36 o
  -6   8   1       21.31       22.81      1.17 o
  -5   8   1      155.94      157.65      2.82 o
  -4   8   1      358.92      338.41      4.95 o
  -3   8   1      168.66      155.61      2.88 o
  -2   8   1      129.47      123.45      2.42 o
  -1   8   1      584.41      565.71      7.52 o
   0   8   1       75.50       70.90      1.74 o
   1   8   1        1.68        1.28      0.44 o
   2   8   1       22.71       19.51      1.21 o
   3   8   1       11.17       12.10      0.86 o
   4   8   1      171.03      179.38      3.82 o
   5   8   1       25.58       23.68      2.25 o
   6   8   1       27.61       27.28      2.61 o
   7   8   1        4.54        4.12      1.76 o
   8   8   1        0.18       -0.71      1.70 o
   9   8   1       18.63       22.39      2.92 o
  -9   9   1        0.04        1.66      1.40 o
  -8   9   1        3.54        1.92      1.21 o
  -7   9   1       12.41       14.36      1.41 o
  -6   9   1       14.23       11.43      0.82 o
  -5   9   1       14.26       17.31      1.71 o
  -4   9   1       33.55       32.63      3.28 o
  -3   9   1       27.90       24.38      1.55 o
  -2   9   1      148.31      145.02      3.58 o
  -1   9   1       38.72       39.65      1.63 o
   0   9   1       55.66       45.69      1.77 o
   1   9   1      694.38      685.74     10.33 o
   2   9   1       31.80       28.69      1.15 o
   3   9   1       20.26       18.36      1.22 o
   4   9   1        7.87        6.92      1.05 o
   5   9   1        0.70        0.63      1.45 o
   6   9   1        3.41        3.43      1.87 o
   7   9   1        0.05       -1.99      1.61 o
   8   9   1        0.51        0.95      1.79 o
   9   9   1        4.65        5.04      4.17 o
  -8  10   1        5.14        1.07      1.83 o
  -7  10   1        0.00       -1.16      2.28 o
  -6  10   1        2.80        2.91      1.46 o
  -5  10   1        5.11        4.89      2.29 o
  -4  10   1       20.50       21.74      2.50 o
  -3  10   1        8.38        9.36      1.26 o
  -2  10   1        6.09       10.19      1.62 o
  -1  10   1       94.72       94.50      2.90 o
   0  10   1      100.83       85.39      2.82 o
   1  10   1       12.83       14.28      1.47 o
   2  10   1       96.55       92.85      3.11 o
   3  10   1       14.63       13.44      0.95 o
   4  10   1       18.66       18.12      2.16 o
   5  10   1        4.84        3.86      1.71 o
   6  10   1       11.68       11.63      2.23 o
   7  10   1        8.64        7.77      2.22 o
   8  10   1        0.23       -1.98      2.87 o
  -7  11   1        7.21        8.07      2.03 o
  -6  11   1        1.74        3.78      1.64 o
  -5  11   1       43.71       47.99      3.59 o
  -4  11   1       26.92       23.96      2.85 o
  -3  11   1        6.16        5.85      2.17 o
  -2  11   1        8.20        7.12      1.51 o
  -1  11   1       59.18       54.42      2.31 o
   0  11   1       16.58       12.30      1.79 o
   1  11   1       12.62       13.05      1.48 o
   2  11   1       32.40       32.46      2.09 o
   3  11   1        2.03        3.07      1.59 o
   4  11   1       12.53       13.91      1.37 o
   5  11   1        0.14        0.59      1.60 o
   6  11   1        0.33        2.80      1.84 o
  -5  12   1        2.94        5.13      4.51 o
  -4  12   1        9.97        6.17      2.85 o
  -3  12   1        7.11        9.81      1.45 o
  -2  12   1        1.63        1.66      1.45 o
  -1  12   1        0.00       -0.40      1.05 o
   0  12   1        0.32        0.14      1.12 o
   1  12   1        1.61       -0.02      1.57 o
   2  12   1        0.24        1.35      1.54 o
   3  12   1       13.82       16.36      2.54 o
   4  12   1        2.00        2.75      1.79 o
   5  12   1        5.32        6.05      1.20 o
  -3  13   1        0.88        0.58      1.54 o
  -2  13   1       15.23       20.62      3.19 o
  -1  13   1        1.29       -0.14      1.32 o
   0  13   1        5.71        5.16      4.13 o
   1  13   1        1.54        1.70      1.79 o
   2  13   1        0.30        1.03      1.78 o
  -3 -13   2        0.72       -0.52      1.54 o
  -2 -13   2        0.49        0.12      1.13 o
  -1 -13   2        1.08        0.77      1.29 o
   0 -13   2        3.06        5.67      2.06 o
   1 -13   2        4.46        5.85      1.99 o
   2 -13   2        9.04        8.40      1.76 o
   3 -13   2       11.79       14.91      3.81 o
  -5 -12   2        1.37        1.22      1.85 o
  -4 -12   2        8.96        9.38      1.92 o
  -3 -12   2        8.68        9.61      1.61 o
  -2 -12   2        4.97        3.26      1.11 o
  -1 -12   2        1.67        0.40      0.93 o
   0 -12   2        0.17        0.49      0.83 o
   1 -12   2        0.90        0.48      0.74 o
   2 -12   2        0.56        0.40      0.76 o
   3 -12   2        4.83        5.35      0.91 o
   4 -12   2        1.63        3.75      2.64 o
   5 -12   2        0.05        3.04      2.40 o
   6 -12   2       10.30        8.67      1.64 o
  -7 -11   2        6.07        3.62      2.95 o
  -6 -11   2        0.81        1.83      1.68 o
  -5 -11   2       47.98       53.15      3.35 o
  -4 -11   2       13.00       11.63      1.89 o
  -3 -11   2        0.47       -0.12      1.04 o
  -2 -11   2        0.00        0.58      1.06 o
  -1 -11   2        1.80        1.73      1.24 o
   0 -11   2       14.92       14.55      1.12 o
   1 -11   2        0.04        0.52      0.60 o
   2 -11   2       36.28       33.88      1.49 o
   3 -11   2       48.88       46.10      2.03 o
   4 -11   2       19.49       24.68      2.74 o
   5 -11   2        4.75        5.18      2.21 o
   6 -11   2        0.36        1.05      1.09 o
   7 -11   2        4.86        5.76      1.70 o
  -8 -10   2        1.56       -0.74      2.19 o
  -7 -10   2       10.58        8.29      3.82 o
  -6 -10   2        0.24        0.13      1.65 o
  -5 -10   2        8.83        8.39      1.26 o
  -4 -10   2       12.25       12.78      1.43 o
  -3 -10   2       50.17       57.14      2.36 o
  -2 -10   2       40.10       32.16      2.30 o
  -1 -10   2      127.13      120.75      2.61 o
   0 -10   2      101.18       94.60      2.14 o
   1 -10   2      106.73      111.11      2.24 o
   2 -10   2        0.28       -0.84      0.70 o
   3 -10   2       37.94       36.65      1.34 o
   4 -10   2       27.83       28.13      1.43 o
   5 -10   2        0.19        1.64      1.66 o
   6 -10   2        0.06        1.61      1.40 o
   7 -10   2        2.61        2.61      1.55 o
   8 -10   2        1.77        1.16      1.58 o
  -9  -9   2        9.64        5.74      2.54 o
  -8  -9   2        0.37        2.86      2.08 o
  -7  -9   2        4.09        5.43      2.04 o
  -6  -9   2        2.78        3.02      1.74 o
  -5  -9   2       31.85       38.03      1.84 o
  -4  -9   2        0.00        0.79      0.73 o
  -3  -9   2       24.59       19.51      1.47 o
  -2  -9   2        0.05       -0.51      0.64 o
  -1  -9   2        0.00       -0.21      0.54 o
   0  -9   2       43.41       41.05      1.53 o
   1  -9   2        4.10        3.51      0.59 o
   2  -9   2        2.84        2.02      0.61 o
   3  -9   2      120.54      119.19      2.66 o
   4  -9   2       15.21       13.51      1.19 o
   5  -9   2        3.01        2.61      1.06 o
   6  -9   2        9.02        5.65      1.11 o
   7  -9   2        5.28        3.44      1.21 o
   8  -9   2       30.17       31.06      2.70 o
   9  -9   2       23.55       24.89      1.62 o
 -10  -8   2       18.56       20.87      3.42 o
  -9  -8   2        0.69        0.82      2.06 o
  -8  -8   2      109.71      113.49      5.55 o
  -7  -8   2        0.20       -0.23      1.53 o
  -6  -8   2        0.01       -1.46      1.29 o
  -5  -8   2        0.00       -0.25      0.80 o
  -4  -8   2       13.49       14.31      1.14 o
  -3  -8   2       50.36       50.35      1.35 o
  -2  -8   2      199.16      200.38      3.34 o
  -1  -8   2      444.57      430.97      5.75 o
   0  -8   2        1.38        0.79      0.45 o
   1  -8   2      172.73      166.21      2.71 o
   2  -8   2       80.29       79.81      2.33 o
   3  -8   2        9.19        6.15      0.66 o
   4  -8   2       53.24       56.29      1.63 o
   5  -8   2       50.36       48.27      2.12 o
   6  -8   2      107.63      102.25      3.03 o
   7  -8   2        0.86       -0.94      0.80 o
   8  -8   2        4.07        5.27      1.17 o
   9  -8   2       23.73       23.93      1.90 o
  10  -8   2       15.46       20.67      3.43 o
 -10  -7   2        3.83        0.65      2.22 o
  -9  -7   2       17.82       10.43      5.26 o
  -8  -7   2        9.87        6.99      3.66 o
  -7  -7   2        8.82       12.02      2.27 o
  -6  -7   2      106.69       97.69      3.55 o
  -5  -7   2       63.17       61.30      1.93 o
  -4  -7   2      120.28      101.28      1.92 o
  -3  -7   2        3.56        5.47      0.50 o
  -2  -7   2      274.08      288.58      4.32 o
  -1  -7   2        4.62        9.51      0.58 o
   0  -7   2       13.85       13.16      0.53 o
   1  -7   2       65.91       67.82      1.15 o
   2  -7   2        3.63        6.08      0.41 o
   3  -7   2        9.62        9.10      0.58 o
   4  -7   2       91.41       75.48      1.85 o
   5  -7   2       27.77       29.19      1.29 o
   6  -7   2       46.66       44.59      1.35 o
   7  -7   2        0.00       -0.98      1.02 o
   8  -7   2        0.01       -0.01      1.03 o
   9  -7   2       13.24       10.80      1.59 o
  10  -7   2        0.38        0.52      1.38 o
 -11  -6   2        3.04        1.37      3.35 o
 -10  -6   2        3.56        2.13      2.20 o
  -9  -6   2        6.14        4.30      2.09 o
  -8  -6   2       51.13       51.31      5.19 o
  -7  -6   2        4.13        4.50      1.38 o
  -6  -6   2        0.00       -0.75      0.50 o
  -5  -6   2        2.49        1.40      0.53 o
  -4  -6   2       24.36       25.90      0.93 o
  -3  -6   2       34.77       35.44      1.05 o
  -2  -6   2      615.36      710.11      7.78 o
  -1  -6   2      267.25      280.44      3.91 o
   0  -6   2       60.13       51.60      0.95 o
   1  -6   2      140.90      120.93      2.17 o
   2  -6   2      296.29      319.87      4.13 o
   3  -6   2        0.39        1.74      0.46 o
   4  -6   2        2.94        1.05      0.60 o
   5  -6   2       13.81       14.81      0.62 o
   6  -6   2       51.65       55.99      1.47 o
   7  -6   2       20.53       23.82      1.55 o
   8  -6   2        9.68        8.53      1.39 o
   9  -6   2        1.01        2.15      1.30 o
  10  -6   2        2.07        4.20      1.61 o
  11  -6   2        6.78        8.34      2.00 o
 -11  -5   2        1.76        3.82      3.44 o
 -10  -5   2        2.00       -1.04      2.60 o
  -9  -5   2        9.94        6.99      3.54 o
  -8  -5   2        6.04        7.40      1.45 o
  -7  -5   2       44.38       52.77      2.30 o
  -6  -5   2        7.63        8.37      0.87 o
  -5  -5   2       70.62       67.85      1.63 o
  -4  -5   2      443.23      474.28      5.42 o
  -3  -5   2     1651.14     1731.54     18.39 o
  -2  -5   2        3.04        2.36      0.41 o
  -1  -5   2        4.65        4.94      0.39 o
   0  -5   2       36.22       60.68      1.24 o
   1  -5   2      236.10      263.59     13.89 o
   2  -5   2      499.54      523.96      6.47 o
   3  -5   2      287.98      302.66      4.57 o
   4  -5   2      112.57      117.52      1.71 o
   5  -5   2       81.52       79.57      1.56 o
   6  -5   2        5.80        6.69      0.64 o
   7  -5   2        0.71        0.54      0.61 o
   8  -5   2       78.05       76.84      3.03 o
   9  -5   2        1.47        2.86      1.37 o
  10  -5   2       33.68       31.15      2.46 o
  11  -5   2        5.12        7.18      1.97 o
 -12  -4   2        3.70        8.21      4.25 o
 -11  -4   2        0.17        0.42      2.88 o
 -10  -4   2        0.00       -0.14      1.78 o
  -9  -4   2       45.05       47.69      2.46 o
  -8  -4   2       51.92       45.42      3.31 o
  -7  -4   2       88.67       88.84      2.37 o
  -6  -4   2       25.19       28.23      1.16 o
  -5  -4   2       76.97       76.75      1.49 o
  -4  -4   2        0.60        1.63      0.43 o
  -3  -4   2       73.72       81.47      1.57 o
  -2  -4   2       20.67       26.54      0.90 o
  -1  -4   2      301.95      365.89      4.82 o
   2  -4   2       40.30       31.17      0.82 o
   3  -4   2      106.16      104.27      1.44 o
   4  -4   2      105.81       92.76      1.60 o
   5  -4   2       37.67       56.71      1.20 o
   6  -4   2       11.03        9.40      0.66 o
   7  -4   2        6.33        6.16      0.89 o
   8  -4   2        4.45        5.36      1.29 o
   9  -4   2      199.06      186.66      5.30 o
  10  -4   2       59.02       61.87      3.25 o
  11  -4   2       13.44       12.99      2.15 o
  12  -4   2        3.10        1.37      2.11 o
 -12  -3   2        3.86        4.72      3.87 o
 -11  -3   2       17.39       17.20      2.90 o
 -10  -3   2        5.39        2.41      1.80 o
  -9  -3   2       61.95       59.39      2.69 o
  -8  -3   2       30.50       28.10      1.63 o
  -7  -3   2       64.12       74.81      1.81 o
  -6  -3   2       26.25       21.23      1.03 o
  -5  -3   2      324.70      349.92      6.74 o
  -4  -3   2       63.26       57.29      1.26 o
  -3  -3   2        2.54        2.83      0.39 o
  -2  -3   2       60.34       56.54      0.99 o
  -1  -3   2      116.16       91.32      1.11 o
   1  -3   2     2330.11     2241.22     37.66 o
   2  -3   2      732.02      729.14      6.68 o
   3  -3   2     1289.33     1340.95     13.65 o
   4  -3   2        0.05       -0.40      0.26 o
   5  -3   2        8.94        7.23      0.58 o
   6  -3   2       12.69       11.52      0.95 o
   7  -3   2        0.05        0.41      0.52 o
   8  -3   2       35.39       33.58      1.59 o
   9  -3   2       48.83       38.47      2.45 o
  10  -3   2      107.48      110.04      4.28 o
  11  -3   2        1.05        2.75      1.77 o
  12  -3   2        0.01       -1.75      2.08 o
 -12  -2   2       19.04       28.90      3.81 o
 -11  -2   2        2.90        2.80      1.73 o
 -10  -2   2        0.57        1.10      1.47 o
  -9  -2   2        8.83        8.65      1.40 o
  -8  -2   2       67.79       64.10      2.07 o
  -7  -2   2       18.09       23.06      1.04 o
  -6  -2   2       23.49       21.06      0.97 o
  -5  -2   2      870.15      962.37     16.08 o
  -4  -2   2      785.41      775.87      8.76 o
  -3  -2   2      564.04      564.21      5.99 o
  -2  -2   2     1979.78     1860.43     18.32 o
  -1  -2   2     2983.82     2888.93     26.46 o
   0  -2   2      101.62      124.36      1.74 o
   1  -2   2     3228.64     3260.67     32.53 o
   2  -2   2      445.91      420.31      4.22 o
   3  -2   2      262.17      255.90      2.70 o
   4  -2   2      358.67      371.89      4.37 o
   5  -2   2       76.96       78.59      1.49 o
   6  -2   2      119.53      119.05      2.22 o
   7  -2   2        3.10        6.41      0.64 o
   8  -2   2      119.50      123.47      2.79 o
   9  -2   2      113.04      112.26      3.53 o
  10  -2   2       67.97       77.96      3.64 o
  11  -2   2      154.32      172.27      5.81 o
  12  -2   2        0.74        5.02      2.90 o
 -12  -1   2        1.57        4.56      2.11 o
 -11  -1   2        4.07       -1.37      1.47 o
 -10  -1   2        9.90       11.68      1.96 o
  -9  -1   2       18.80       19.93      1.74 o
  -8  -1   2        3.53        3.87      0.87 o
  -7  -1   2       37.70       40.64      1.50 o
  -6  -1   2        2.84        1.32      0.47 o
  -5  -1   2      124.30       86.05      1.62 o
  -4  -1   2       44.22       49.40      1.37 o
  -3  -1   2     4636.82     4633.32     39.47 o
  -2  -1   2       84.65       82.96      1.31 o
  -1  -1   2      681.66      654.70      5.62 o
   0  -1   2      751.15      749.97      7.08 o
   1  -1   2      322.83      327.25      3.19 o
   2  -1   2      465.01      431.32      4.03 o
   3  -1   2     1378.59     1350.01     23.07 o
   4  -1   2       33.53       30.08      0.77 o
   5  -1   2       42.04       48.39      1.65 o
   6  -1   2       50.51       51.32      1.50 o
   7  -1   2        0.22        0.40      0.57 o
   8  -1   2      393.25      385.92      6.75 o
   9  -1   2        6.41        6.35      1.33 o
  10  -1   2        1.49        1.21      1.23 o
  11  -1   2       19.72       19.71      3.04 o
  12  -1   2       63.60       67.38      4.98 o
 -12   0   2        3.81        6.57      2.64 o
 -11   0   2        9.25        8.36      2.07 o
 -10   0   2       20.28       21.03      2.24 o
  -9   0   2       19.29       18.18      1.49 o
  -8   0   2        0.18       -0.99      0.66 o
  -7   0   2        4.98        5.18      0.72 o
  -6   0   2       53.41       46.39      1.27 o
  -5   0   2        4.82        4.60      0.48 o
  -4   0   2      242.78      189.14      2.26 o
  -3   0   2      144.42      160.10      2.63 o
  -2   0   2    64530.38    65727.91    976.48 o
  -1   0   2     3390.92     3427.53     27.50 o
   0   0   2      140.47      110.66      1.19 o
   1   0   2      119.53      104.28      1.15 o
   2   0   2       27.95       28.28      0.54 o
   3   0   2        1.05        1.74      0.24 o
   4   0   2        0.00       -0.26      0.26 o
   5   0   2      173.33      184.32      2.79 o
   6   0   2      112.12      102.11      2.21 o
   7   0   2        2.18        0.56      0.59 o
   8   0   2       26.48       32.22      1.68 o
   9   0   2       20.75       23.36      2.70 o
  10   0   2       51.63       54.04      3.16 o
  11   0   2        2.36        3.89      3.47 o
  12   0   2        7.67        7.95      2.87 o
 -12   1   2        1.06       -1.49      2.76 o
 -11   1   2       11.99       10.06      2.90 o
 -10   1   2        2.11        2.96      1.28 o
  -9   1   2        3.25        4.71      1.07 o
  -8   1   2       36.29       33.52      1.39 o
  -7   1   2       34.16       42.39      1.43 o
  -6   1   2        2.40        3.18      0.61 o
  -5   1   2      387.12      422.75      4.97 o
  -4   1   2      103.00       81.45      1.30 o
  -3   1   2       74.65       82.96      1.07 o
  -2   1   2       10.73       14.55      0.62 o
  -1   1   2     3825.44     3552.64     28.09 o
   0   1   2     4431.84     4351.82     37.87 o
   1   1   2     4895.61     4821.78     39.94 o
   2   1   2      123.60      121.36      1.41 o
   3   1   2      667.27      669.59      6.31 o
   4   1   2       54.30       58.70      1.21 o
   5   1   2        0.08        0.03      0.36 o
   6   1   2        4.91        6.47      0.81 o
   7   1   2        1.91        2.45      0.78 o
   8   1   2      112.22      112.78      3.57 o
   9   1   2       40.91       36.29      2.14 o
  10   1   2        7.74        5.85      1.77 o
  11   1   2        0.13        1.83      1.73 o
  12   1   2       21.91       20.47      3.54 o
 -12   2   2        1.42       -1.24      5.99 o
 -11   2   2        1.63        2.45      2.07 o
 -10   2   2        0.25        2.31      1.18 o
  -9   2   2        9.36        7.00      1.18 o
  -8   2   2        7.72        7.49      1.00 o
  -7   2   2      168.46      191.83      3.11 o
  -6   2   2       32.86       25.71      1.03 o
  -5   2   2     1276.00     1186.41     12.71 o
  -4   2   2      939.14      931.34      8.84 o
  -3   2   2      110.68       90.62      1.24 o
  -2   2   2      609.11      626.92      5.09 o
  -1   2   2     1507.11     1531.09     12.32 o
   0   2   2       52.93       55.95      0.79 o
   1   2   2      413.00      420.91      4.02 o
   2   2   2      213.91      187.74      2.14 o
   3   2   2       49.79       46.75      0.93 o
   4   2   2      311.14      373.66      4.69 o
   5   2   2      371.05      360.36      4.72 o
   6   2   2      133.69      123.52      2.54 o
   7   2   2        2.58        1.94      0.78 o
   8   2   2      180.04      179.77      3.97 o
   9   2   2       24.32       23.06      2.17 o
  10   2   2        0.67        1.46      1.85 o
  11   2   2        2.31        4.35      1.96 o
  12   2   2        1.39       -2.15      2.30 o
 -12   3   2        2.85        4.21      2.52 o
 -11   3   2       43.89       47.30      3.87 o
 -10   3   2       14.03       16.86      2.05 o
  -9   3   2        9.40       10.44      1.23 o
  -8   3   2        6.38        6.32      1.05 o
  -7   3   2       14.80        9.75      0.95 o
  -6   3   2      123.01      128.39      2.68 o
  -5   3   2     2777.49     2810.53     25.45 o
  -4   3   2       11.01       18.27      0.72 o
  -3   3   2      265.18      253.36      2.62 o
  -2   3   2       60.79       76.40      1.11 o
  -1   3   2     1058.96     1083.57     10.28 o
   0   3   2      828.00      863.79      8.33 o
   1   3   2     1088.64     1085.09     11.02 o
   2   3   2     1523.04     1559.73     15.10 o
   3   3   2       33.95       40.68      1.00 o
   4   3   2      153.03      169.16      2.84 o
   5   3   2      202.74      215.45      3.26 o
   6   3   2       67.37       60.33      1.64 o
   7   3   2       41.61       44.97      1.66 o
   8   3   2       84.34       85.95      3.41 o
   9   3   2       16.55       17.29      2.12 o
  10   3   2       36.68       42.38      3.14 o
  11   3   2       15.57       19.79      2.60 o
  12   3   2       10.02       14.43      3.23 o
 -12   4   2        7.12       11.01      2.77 o
 -11   4   2       10.06        6.23      1.95 o
 -10   4   2        8.92        8.00      1.76 o
  -9   4   2        9.27       10.61      1.69 o
  -8   4   2       11.55        7.53      1.09 o
  -7   4   2        4.78        5.58      0.84 o
  -6   4   2        3.65        5.98      0.67 o
  -5   4   2        4.92        2.63      0.44 o
  -4   4   2      151.94      181.06      2.54 o
  -3   4   2        0.06        0.84      0.48 o
  -2   4   2      509.38      599.87      6.32 o
  -1   4   2      299.88      318.50      3.36 o
   0   4   2      513.42      462.79      4.99 o
   1   4   2      385.02      353.94      3.85 o
   2   4   2      123.72      126.03      1.91 o
   3   4   2     1092.86     1149.87     12.75 o
   4   4   2      630.87      613.95      9.94 o
   5   4   2       58.19       47.76      1.41 o
   6   4   2       20.54       23.52      1.13 o
   7   4   2       40.16       43.98      1.91 o
   8   4   2        0.79        1.44      1.06 o
   9   4   2        0.22       -0.41      1.16 o
  10   4   2        1.99        6.82      2.01 o
  11   4   2        1.09        7.31      4.06 o
 -11   5   2       31.70       36.00      2.89 o
 -10   5   2        3.69        4.78      1.65 o
  -9   5   2       11.67       13.03      1.77 o
  -8   5   2       27.83       26.80      2.05 o
  -7   5   2        2.95        3.19      0.72 o
  -6   5   2       81.39       75.47      1.81 o
  -5   5   2      106.96      114.91      1.87 o
  -4   5   2      154.69      158.75      2.19 o
  -3   5   2      114.80      130.36      1.94 o
  -2   5   2      455.65      437.99      4.83 o
  -1   5   2      413.33      369.80      4.13 o
   0   5   2      108.80      128.62      1.81 o
   1   5   2        0.06        0.01      0.32 o
   2   5   2       71.04       86.57      1.55 o
   3   5   2       33.12       28.27      0.95 o
   4   5   2      130.68      133.80      2.13 o
   5   5   2       19.54       23.02      1.10 o
   6   5   2       14.96       15.97      1.30 o
   7   5   2       43.01       45.74      2.66 o
   8   5   2       68.91       72.56      4.31 o
   9   5   2       16.52       15.16      2.23 o
  10   5   2        0.46        2.31      3.30 o
  11   5   2        0.00        3.59      3.59 o
 -11   6   2        6.02        5.80      2.27 o
 -10   6   2       17.80       18.66      2.19 o
  -9   6   2        2.44        5.33      1.69 o
  -8   6   2       11.22        8.84      1.54 o
  -7   6   2       11.08       11.91      1.51 o
  -6   6   2      436.24      440.41      5.95 o
  -5   6   2       48.82       49.43      1.28 o
  -4   6   2       83.68       81.48      1.52 o
  -3   6   2       32.50       35.39      1.02 o
  -2   6   2      253.92      268.78      3.33 o
  -1   6   2       66.09       72.70      1.24 o
   0   6   2      149.31      163.31      2.24 o
   1   6   2       34.12       33.41      1.01 o
   2   6   2       52.29       46.97      1.18 o
   3   6   2      563.17      598.42      6.95 o
   4   6   2      171.82      173.93      3.03 o
   5   6   2       22.76       19.44      1.05 o
   6   6   2        1.70        1.35      0.94 o
   7   6   2      101.76      107.45      3.76 o
   8   6   2        0.44        0.02      1.48 o
   9   6   2       14.72       14.38      2.95 o
  10   6   2        7.82       13.09      3.85 o
  11   6   2        6.76        5.66      4.11 o
 -10   7   2        0.74        0.99      1.50 o
  -9   7   2        2.89        2.26      1.40 o
  -8   7   2        0.14       -0.27      1.15 o
  -7   7   2       24.77       25.42      2.84 o
  -6   7   2       12.01       13.42      1.10 o
  -5   7   2        3.21        1.12      0.73 o
  -4   7   2      307.65      304.40      3.89 o
  -3   7   2      244.49      236.72      2.93 o
  -2   7   2        0.92        0.82      0.39 o
  -1   7   2       46.58       44.28      0.98 o
   0   7   2      199.53      199.69      2.52 o
   1   7   2        8.72       11.05      0.68 o
   2   7   2        3.12        2.23      0.50 o
   3   7   2        2.29        2.61      0.56 o
   4   7   2        9.82        7.99      0.83 o
   5   7   2      163.24      163.50      3.84 o
   6   7   2      261.49      246.47      7.23 o
   7   7   2       55.02       52.43      3.42 o
   8   7   2        1.06       -0.86      1.59 o
   9   7   2        3.40        6.00      2.15 o
  10   7   2       11.63       14.45      3.82 o
 -10   8   2       18.42       16.98      3.13 o
  -9   8   2       18.75       17.75      2.05 o
  -8   8   2        9.17        9.81      1.52 o
  -7   8   2       20.03       15.80      1.61 o
  -6   8   2        3.64        3.25      0.83 o
  -5   8   2        0.05        1.78      0.91 o
  -4   8   2      195.89      194.59      3.43 o
  -3   8   2      822.11      826.98      9.70 o
  -2   8   2        0.52       -0.50      0.70 o
  -1   8   2      217.13      207.53      2.80 o
   0   8   2        3.34        3.31      0.52 o
   1   8   2       71.22       66.38      1.31 o
   2   8   2       57.29       58.23      1.68 o
   3   8   2        2.40        2.69      0.83 o
   4   8   2       27.86       25.93      1.64 o
   5   8   2        2.70        0.63      1.80 o
   6   8   2      174.45      164.78      5.86 o
   7   8   2        4.21        3.51      1.72 o
   8   8   2       14.60       16.69      2.58 o
   9   8   2        0.44        1.59      1.88 o
  -9   9   2        2.98        2.16      1.46 o
  -8   9   2        0.00       -0.07      1.18 o
  -7   9   2        0.20       -0.08      1.03 o
  -6   9   2        7.19        6.72      0.96 o
  -5   9   2       30.49       33.71      1.27 o
  -4   9   2        8.10        8.50      0.83 o
  -3   9   2       10.02        9.48      1.30 o
  -2   9   2       26.92       26.35      1.71 o
  -1   9   2      429.97      418.23      7.84 o
   0   9   2       19.74       19.37      0.94 o
   1   9   2      105.96      106.99      2.21 o
   2   9   2        1.82        0.75      0.66 o
   3   9   2       73.97       73.90      2.31 o
   4   9   2       13.11       12.68      2.43 o
   5   9   2       33.53       28.10      2.60 o
   6   9   2        1.51        0.73      1.60 o
   7   9   2        1.00       -0.71      1.68 o
   8   9   2        0.56        0.01      1.75 o
  -8  10   2        4.98        7.27      1.71 o
  -7  10   2        3.01        2.29      1.88 o
  -6  10   2        3.70        4.54      1.68 o
  -5  10   2       20.90       17.11      1.72 o
  -4  10   2      101.70      106.52      3.36 o
  -3  10   2        3.22        2.36      1.11 o
  -2  10   2        2.32        1.39      1.11 o
  -1  10   2      134.83      124.36      4.06 o
   0  10   2       50.66       49.70      2.36 o
   1  10   2       13.46       10.26      1.39 o
   2  10   2        9.46       11.90      0.91 o
   3  10   2       20.52       23.71      2.34 o
   4  10   2       24.62       20.36      2.33 o
   5  10   2        6.19        6.23      1.83 o
   6  10   2        9.33        9.90      2.26 o
   7  10   2        4.12        6.42      2.81 o
  -7  11   2       10.33        9.96      2.26 o
  -6  11   2        2.98        3.86      2.57 o
  -5  11   2       48.71       52.63      4.42 o
  -4  11   2       60.68       62.06      2.75 o
  -3  11   2        2.93        6.12      1.35 o
  -2  11   2        0.65       -0.78      1.12 o
  -1  11   2      133.47      121.55      3.62 o
   0  11   2      122.11      115.38      3.58 o
   1  11   2       31.53       30.07      2.03 o
   2  11   2        3.31        5.30      2.44 o
   3  11   2        4.51        2.49      1.03 o
   4  11   2        5.27        2.60      1.65 o
   5  11   2       18.02       18.69      3.15 o
   6  11   2        2.73        2.71      2.34 o
  -5  12   2        3.92        5.02      4.25 o
  -4  12   2       21.92       25.44      2.96 o
  -3  12   2        0.57        2.56      3.14 o
  -2  12   2        6.26        9.37      1.59 o
  -1  12   2       16.43       15.44      2.05 o
   0  12   2        0.38        1.79      1.49 o
   1  12   2        0.59        1.78      2.40 o
   2  12   2       17.00       16.59      3.29 o
   3  12   2        9.90       11.08      2.10 o
   4  12   2        1.87        2.44      1.06 o
  -2  13   2        7.16        3.15      1.83 o
  -1  13   2       11.08        9.77      2.07 o
   0  13   2        9.45       12.04      2.14 o
   1  13   2        0.38        0.35      1.75 o
  -3 -13   3        1.69        2.03      1.55 o
  -2 -13   3        0.24        0.55      1.02 o
  -1 -13   3        2.28        2.82      1.63 o
   0 -13   3        1.79        4.31      1.48 o
   1 -13   3        2.23        2.86      2.02 o
   2 -13   3        3.87        5.16      1.88 o
   3 -13   3        0.67        1.26      3.72 o
  -5 -12   3       10.62       11.26      2.28 o
  -4 -12   3       21.73       25.44      2.34 o
  -3 -12   3        1.17        1.69      1.09 o
  -2 -12   3        0.54        1.37      0.97 o
  -1 -12   3        0.29       -1.21      0.81 o
   0 -12   3        1.29       -0.11      0.73 o
   1 -12   3        1.63        0.55      1.13 o
   2 -12   3        0.50        0.66      1.33 o
   3 -12   3        0.33        0.99      0.83 o
   4 -12   3        0.09        0.94      2.04 o
   5 -12   3        8.45        9.38      1.19 o
   6 -12   3        9.05       12.40      1.48 o
  -7 -11   3        3.85        4.66      2.15 o
  -6 -11   3       12.98       15.58      3.80 o
  -5 -11   3        5.53        7.76      1.86 o
  -4 -11   3        0.75        0.36      1.08 o
  -3 -11   3       42.49       45.52      2.19 o
  -2 -11   3        0.79        0.51      0.87 o
  -1 -11   3        0.06       -0.35      0.77 o
   0 -11   3        4.27        2.79      0.80 o
   1 -11   3       24.18       28.36      2.54 o
   2 -11   3        7.64        7.87      1.00 o
   3 -11   3        0.14       -0.28      0.53 o
   4 -11   3        1.16        0.90      0.75 o
   5 -11   3        1.60        2.78      1.73 o
   6 -11   3       10.00       14.58      1.47 o
   7 -11   3        2.21        5.11      2.78 o
  -8 -10   3        7.69       12.85      2.78 o
  -7 -10   3        3.35        2.27      2.02 o
  -6 -10   3        0.11        1.04      1.71 o
  -5 -10   3        3.81        4.64      1.59 o
  -4 -10   3        5.55        7.94      1.32 o
  -3 -10   3        0.57       -1.15      2.02 o
  -2 -10   3        3.01        1.52      0.87 o
  -1 -10   3      125.89      117.92      2.47 o
   0 -10   3       31.91       28.44      1.09 o
   1 -10   3       92.92       85.34      2.44 o
   2 -10   3       66.86       66.17      3.06 o
   3 -10   3        5.91        7.61      0.69 o
   4 -10   3       24.12       26.10      1.32 o
   5 -10   3       38.41       34.52      1.66 o
   6 -10   3        5.38        8.28      2.56 o
   7 -10   3        5.75        6.30      1.40 o
   8 -10   3        2.16        1.05      1.53 o
  -9  -9   3        0.68        4.65      2.32 o
  -8  -9   3        1.39        2.16      2.01 o
  -7  -9   3        0.70        3.56      1.85 o
  -6  -9   3        0.20       -1.39      1.42 o
  -5  -9   3       92.30       90.68      3.20 o
  -4  -9   3       88.39       84.36      2.25 o
  -3  -9   3        0.39       -0.88      0.76 o
  -2  -9   3        0.56        0.41      0.62 o
  -1  -9   3        1.11        0.90      0.55 o
   0  -9   3       66.64       60.90      1.40 o
   1  -9   3      347.11      332.56      6.68 o
   2  -9   3      312.89      305.12      4.52 o
   3  -9   3       15.45       13.51      0.76 o
   4  -9   3       77.54       75.87      1.88 o
   5  -9   3       40.23       45.73      1.84 o
   6  -9   3        7.29        8.67      1.58 o
   7  -9   3       16.20       19.77      1.70 o
   8  -9   3        3.94        2.68      1.76 o
   9  -9   3        0.86        0.84      2.12 o
 -10  -8   3        4.40        3.90      2.57 o
  -9  -8   3        2.21        4.53      2.78 o
  -8  -8   3        3.47        1.38      1.93 o
  -7  -8   3       26.56       18.21      2.50 o
  -6  -8   3        1.52       -0.95      2.03 o
  -5  -8   3       39.48       48.73      1.98 o
  -4  -8   3      146.08      136.92      3.09 o
  -3  -8   3      310.41      290.92      4.62 o
  -2  -8   3       42.70       34.51      1.20 o
  -1  -8   3        1.64        1.63      0.45 o
   0  -8   3      118.55      126.72      2.15 o
   1  -8   3      146.01      123.08      9.87 o
   2  -8   3       31.15       28.16      0.83 o
   3  -8   3        0.35       -0.03      0.45 o
   4  -8   3      201.77      192.34      4.09 o
   5  -8   3       87.28       86.54      2.21 o
   6  -8   3       13.44       11.92      1.24 o
   7  -8   3        5.38        4.78      1.35 o
   8  -8   3        0.44        1.91      1.02 o
   9  -8   3       22.76       28.55      1.97 o
  10  -8   3        0.03        0.79      1.39 o
 -10  -7   3       10.66       15.54      7.17 o
  -9  -7   3        1.72        0.77      1.98 o
  -8  -7   3       20.00       22.53      2.81 o
  -7  -7   3       31.85       31.02      4.06 o
  -6  -7   3       47.24       50.02      2.57 o
  -5  -7   3        5.34        2.88      0.78 o
  -4  -7   3        0.33        0.42      0.46 o
  -3  -7   3        0.01        0.80      0.45 o
  -2  -7   3       11.27       13.29      0.72 o
  -1  -7   3      286.92      302.81      4.21 o
   0  -7   3       51.95       53.00      1.08 o
   1  -7   3        9.93       21.19      4.15 o
   2  -7   3      136.08      120.10      2.63 o
   3  -7   3       27.89       29.43      0.97 o
   4  -7   3        5.30        6.46      0.67 o
   5  -7   3        3.10        1.01      0.67 o
   6  -7   3       42.24       37.41      1.13 o
   7  -7   3       55.01       49.73      1.58 o
   8  -7   3       32.10       28.07      2.32 o
   9  -7   3        2.34        3.35      1.32 o
  10  -7   3       23.02       23.87      2.18 o
 -11  -6   3        7.04       14.25      4.53 o
 -10  -6   3        7.89        3.56      2.33 o
  -9  -6   3       33.45       30.14      3.25 o
  -8  -6   3        1.46       -1.15      1.57 o
  -7  -6   3       40.92       39.20      3.05 o
  -6  -6   3       47.15       48.07      2.31 o
  -5  -6   3        0.49        0.03      0.48 o
  -4  -6   3        0.17       -0.58      0.38 o
  -3  -6   3        1.33        0.86      0.37 o
  -2  -6   3       67.76       56.18      1.14 o
  -1  -6   3      737.69      784.11      9.12 o
   0  -6   3       80.38       75.43      1.52 o
   2  -6   3       11.02        7.36      0.52 o
   3  -6   3      374.45      395.08      5.75 o
   4  -6   3       12.26       16.68      0.85 o
   5  -6   3      183.89      181.58      2.67 o
   6  -6   3        4.57        1.45      0.52 o
   7  -6   3        1.20        1.47      0.75 o
   8  -6   3       74.23       65.70      2.76 o
   9  -6   3        0.92        1.27      1.33 o
  10  -6   3       17.93       23.33      2.27 o
  11  -6   3        2.22        2.86      2.22 o
 -11  -5   3        3.69        2.83      3.63 o
 -10  -5   3        6.88        6.67      2.41 o
  -9  -5   3       24.49       18.00      2.79 o
  -8  -5   3        0.35        0.50      1.06 o
  -7  -5   3       46.42       47.83      1.99 o
  -6  -5   3        0.43        0.47      0.55 o
  -5  -5   3        6.14        3.75      0.64 o
  -4  -5   3       79.76       81.42      1.64 o
  -3  -5   3      304.93      300.16      4.06 o
  -2  -5   3      249.37      231.27      2.67 o
  -1  -5   3      673.24      629.84      8.07 o
   0  -5   3     1243.23     1242.98     25.52 o
   2  -5   3      109.38      104.07      1.73 o
   3  -5   3       22.66       25.70      0.88 o
   4  -5   3       81.14       98.61      1.48 o
   5  -5   3        0.78        1.52      0.39 o
   6  -5   3        0.93        2.58      0.55 o
   7  -5   3       40.11       41.63      1.62 o
   8  -5   3        0.28        0.07      1.13 o
   9  -5   3       13.86       14.82      1.82 o
  10  -5   3       24.29       29.19      2.79 o
  11  -5   3        6.20        6.47      1.93 o
 -11  -4   3        0.05       -0.05      3.07 o
 -10  -4   3        0.58        1.04      2.74 o
  -9  -4   3       41.86       41.43      2.14 o
  -8  -4   3       13.71       12.85      1.34 o
  -7  -4   3        5.59        8.66      1.21 o
  -6  -4   3       76.39       77.33      2.27 o
  -5  -4   3       73.97       67.63      1.50 o
  -4  -4   3      998.68      979.34     11.97 o
  -3  -4   3       38.95       49.15      1.12 o
  -2  -4   3       48.28       50.29      0.96 o
  -1  -4   3      161.33      160.71      2.33 o
   0  -4   3      211.83      215.73      3.20 o
   1  -4   3      132.62      125.27      2.25 o
   2  -4   3      165.59      197.21      2.66 o
   3  -4   3     1011.31     1037.69     10.71 o
   4  -4   3       23.23       33.69      0.90 o
   5  -4   3       70.40       71.68      1.40 o
   6  -4   3       13.87       16.53      0.84 o
   7  -4   3        0.04        1.01      0.63 o
   8  -4   3        1.33        3.51      1.24 o
   9  -4   3      146.72      148.53      4.92 o
  10  -4   3       47.20       44.94      2.86 o
  11  -4   3        0.03       -0.56      1.53 o
  12  -4   3        0.84       -2.31      1.93 o
 -12  -3   3        0.05       -0.14      3.54 o
 -11  -3   3        0.01        0.05      2.05 o
 -10  -3   3       25.16       20.32      2.32 o
  -9  -3   3        9.22        7.84      1.29 o
  -8  -3   3        0.20       -0.08      0.87 o
  -7  -3   3       46.94       38.67      1.41 o
  -6  -3   3      174.03      189.76      3.34 o
  -5  -3   3       51.54       36.46      1.19 o
  -4  -3   3     2294.22     2292.94     21.38 o
  -3  -3   3       24.21       22.84      0.77 o
  -2  -3   3       16.62       20.65      0.57 o
  -1  -3   3      179.84      193.11      2.14 o
   0  -3   3      279.12      297.01      3.89 o
   1  -3   3      948.29      978.13     12.32 o
   2  -3   3      182.11      194.16      2.40 o
   3  -3   3      157.81      152.91      2.32 o
   4  -3   3       16.68       18.09      0.65 o
   5  -3   3        0.64        0.77      0.48 o
   6  -3   3      267.61      275.87      4.23 o
   7  -3   3      140.83      144.21      2.66 o
   8  -3   3        4.80        6.24      1.21 o
   9  -3   3       96.33       98.20      3.81 o
  10  -3   3       25.87       28.38      2.44 o
  11  -3   3       12.76        8.90      2.02 o
  12  -3   3       10.50        8.65      2.68 o
 -12  -2   3        5.63        4.23      2.67 o
 -11  -2   3        2.21        4.33      1.87 o
 -10  -2   3       55.59       51.43      2.70 o
  -9  -2   3       39.63       35.07      1.97 o
  -8  -2   3        0.00       -0.13      0.72 o
  -7  -2   3        0.01        0.16      0.53 o
  -6  -2   3        2.29        0.24      0.51 o
  -5  -2   3        0.87        1.90      0.63 o
  -4  -2   3     4939.16     4746.97     56.26 o
  -3  -2   3     2054.07     2144.76     28.99 o
  -2  -2   3     2010.19     1849.77     18.12 o
  -1  -2   3     1419.14     1469.51     12.80 o
   0  -2   3       65.25       65.25      0.74 o
   1  -2   3      114.75      123.60      1.34 o
   2  -2   3      230.18      248.76      2.74 o
   3  -2   3      129.80      124.35      1.69 o
   4  -2   3     1106.95     1162.21     12.68 o
   5  -2   3       73.06       63.50      1.43 o
   6  -2   3       27.74       28.04      1.51 o
   7  -2   3       33.09       28.94      1.42 o
   8  -2   3      255.02      259.77      5.52 o
   9  -2   3       81.93       81.52      3.15 o
  10  -2   3        0.02        2.13      1.53 o
  11  -2   3       29.38       26.34      2.66 o
  12  -2   3       12.57       13.76      3.61 o
 -12  -1   3        5.96        7.75      2.29 o
 -11  -1   3        7.94        6.08      1.92 o
 -10  -1   3        6.56        8.31      1.62 o
  -9  -1   3        2.18        1.07      1.17 o
  -8  -1   3        1.30        1.21      0.87 o
  -7  -1   3       83.09       93.64      2.50 o
  -6  -1   3      100.46       95.79      1.99 o
  -5  -1   3       14.83       14.63      0.73 o
  -4  -1   3       49.40       69.25      1.22 o
  -3  -1   3      674.16      720.90      6.70 o
  -2  -1   3    16253.88    16561.96    135.71 o
  -1  -1   3     4764.83     4499.02     36.97 o
   0  -1   3     2561.12     2510.65     22.97 o
   1  -1   3       14.57       19.27      0.42 o
   2  -1   3      391.68      390.17      3.65 o
   3  -1   3      216.82      229.41      2.77 o
   4  -1   3        0.78        1.19      0.30 o
   5  -1   3       42.97       45.01      1.62 o
   6  -1   3       83.67       98.59      2.01 o
   7  -1   3       27.11       26.01      1.17 o
   8  -1   3        3.75        3.82      1.02 o
   9  -1   3      152.65      155.57      7.54 o
  10  -1   3       35.93       39.05      3.51 o
  11  -1   3       13.26        9.91      4.96 o
  12  -1   3       35.41       39.33      3.96 o
 -12   0   3        1.38        1.93      2.81 o
 -11   0   3        1.27        2.34      1.71 o
 -10   0   3       26.33       23.68      2.07 o
  -9   0   3       21.70       21.62      1.58 o
  -8   0   3       90.02       85.64      2.77 o
  -7   0   3        8.04        5.77      0.87 o
  -6   0   3        2.42        2.92      0.58 o
  -5   0   3      143.69      149.07      2.24 o
  -4   0   3      846.45      909.08      8.50 o
  -3   0   3       19.44       17.52      0.51 o
  -2   0   3     2442.53     2496.73     19.81 o
  -1   0   3      121.14      127.19      1.31 o
   0   0   3      304.02      287.54      2.87 o
   1   0   3      685.22      684.22      6.25 o
   2   0   3     2053.05     2015.54     17.79 o
   3   0   3      262.32      258.17      2.83 o
   4   0   3      299.94      310.76      4.37 o
   5   0   3       93.20      104.61      2.12 o
   6   0   3        1.42        0.81      0.59 o
   7   0   3      405.52      382.07      5.75 o
   8   0   3      324.62      315.44      7.62 o
   9   0   3      114.00      117.55      4.55 o
  10   0   3      118.97      127.46      4.82 o
  11   0   3       23.28       23.69      3.17 o
  12   0   3        0.00       -1.94      2.13 o
 -12   1   3        2.57        0.64      2.25 o
 -11   1   3        8.00        4.99      2.25 o
 -10   1   3        9.37        6.44      1.50 o
  -9   1   3       17.08       13.59      1.39 o
  -8   1   3        6.57        5.37      0.91 o
  -7   1   3       68.76       80.68      1.96 o
  -6   1   3      658.85      659.58     12.30 o
  -5   1   3     2022.33     1904.02     18.96 o
  -4   1   3      241.13      284.36      3.89 o
  -3   1   3       11.50       11.84      0.46 o
  -2   1   3     2511.91     2413.06     18.83 o
  -1   1   3       27.46       22.51      0.55 o
   0   1   3      660.86      650.50      5.70 o
   1   1   3       35.16       33.91      0.87 o
   2   1   3      529.45      511.72      4.67 o
   3   1   3       44.11       46.66      0.86 o
   4   1   3     1385.06     1502.93     16.29 o
   5   1   3        7.82        9.00      0.66 o
   6   1   3      206.54      189.48      4.77 o
   7   1   3      422.69      445.38      7.15 o
   8   1   3       27.77       23.62      2.21 o
   9   1   3       57.55       55.70      2.68 o
  10   1   3       56.92       55.09      3.31 o
  11   1   3       10.27       11.05      2.26 o
  12   1   3        0.01       -2.32      2.23 o
 -12   2   3        0.04        1.47      2.26 o
 -11   2   3        5.34        2.54      2.01 o
 -10   2   3       13.82       14.75      1.56 o
  -9   2   3        2.66        1.58      0.98 o
  -8   2   3       28.88       27.54      1.82 o
  -7   2   3       10.22       10.48      0.93 o
  -6   2   3       57.66       50.93      1.50 o
  -5   2   3      472.15      470.60      5.02 o
  -4   2   3     1276.90     1225.55     14.63 o
  -3   2   3     1577.18     1594.11     16.28 o
  -2   2   3     2185.74     2175.20     19.09 o
  -1   2   3      114.58      138.04      1.94 o
   0   2   3      159.82      161.75      1.86 o
   1   2   3       31.97       31.93      0.65 o
   2   2   3      750.38      759.97      7.26 o
   3   2   3        3.34        3.18      0.36 o
   4   2   3      258.47      272.86      3.58 o
   5   2   3      302.44      298.34      4.49 o
   6   2   3       72.10       72.38      1.93 o
   7   2   3       31.03       34.43      1.64 o
   8   2   3       54.69       55.33      2.21 o
   9   2   3       82.50       91.47      3.89 o
  10   2   3       11.69        7.77      1.92 o
  11   2   3       23.13       22.74      2.68 o
  12   2   3        0.13       -0.28      2.34 o
 -12   3   3        6.83        8.10      2.70 o
 -11   3   3        1.23        3.38      2.25 o
 -10   3   3        2.93        5.13      1.85 o
  -9   3   3        0.33        1.00      1.00 o
  -8   3   3       22.74       18.39      1.58 o
  -7   3   3        0.25       -0.49      0.64 o
  -6   3   3        0.02        0.66      0.51 o
  -5   3   3      162.90      167.49      2.47 o
  -4   3   3       97.02       85.85      1.37 o
  -3   3   3       50.27       36.37      0.84 o
  -2   3   3      746.61      776.97      7.24 o
  -1   3   3      296.87      287.63      3.15 o
   0   3   3     2242.57     2134.00     21.39 o
   1   3   3       25.21       20.69      0.61 o
   2   3   3      136.46      145.49      2.12 o
   3   3   3        0.12       -0.02      0.30 o
   4   3   3      138.91      155.45      2.43 o
   5   3   3        4.36        9.02      0.71 o
   6   3   3      101.14       99.80      2.08 o
   7   3   3      180.78      185.71      3.97 o
   8   3   3       11.89       11.56      1.50 o
   9   3   3        0.25       -0.10      1.44 o
  10   3   3       19.10       18.69      2.38 o
  11   3   3        4.57        4.32      2.10 o
 -12   4   3        0.26       -0.52      2.20 o
 -11   4   3        8.73        6.37      1.96 o
 -10   4   3        1.86        3.94      1.67 o
  -9   4   3        0.84        0.81      1.32 o
  -8   4   3        0.15        0.03      0.97 o
  -7   4   3       67.49       68.74      2.20 o
  -6   4   3      187.67      190.59      2.75 o
  -5   4   3        0.04        1.85      0.46 o
  -4   4   3      110.24      113.65      1.71 o
  -3   4   3      108.36      109.36      1.66 o
  -2   4   3        0.39        0.07      0.29 o
  -1   4   3      541.66      639.01      6.41 o
   0   4   3      557.47      566.29      7.50 o
   1   4   3      691.18      755.74      8.02 o
   2   4   3      206.36      196.15      2.54 o
   3   4   3        0.00        2.24      0.40 o
   4   4   3       52.35       53.56      1.52 o
   5   4   3      338.04      334.14      4.48 o
   6   4   3       42.95       43.15      1.42 o
   7   4   3      568.70      547.79      9.16 o
   8   4   3        5.95        5.75      1.29 o
   9   4   3       38.23       39.05      2.58 o
  10   4   3       20.07       22.54      2.60 o
  11   4   3        0.22       -0.85      3.35 o
 -11   5   3        2.31        4.74      2.54 o
 -10   5   3        8.73        9.22      1.96 o
  -9   5   3        1.18        2.97      1.44 o
  -8   5   3        0.06       -1.35      1.14 o
  -7   5   3       14.58       12.32      1.20 o
  -6   5   3        3.77        2.42      0.53 o
  -5   5   3       23.02       28.23      1.00 o
  -4   5   3       33.78       25.75      0.89 o
  -3   5   3      122.94      123.14      1.84 o
  -2   5   3      276.53      310.94      3.52 o
  -1   5   3      717.44      766.71      7.63 o
   0   5   3      149.45      147.05      1.97 o
   1   5   3       22.06       20.04      0.75 o
   2   5   3       61.72       60.37      1.34 o
   3   5   3       23.53       29.98      1.05 o
   4   5   3       87.38       87.20      1.86 o
   5   5   3      129.35      137.42      2.70 o
   6   5   3      143.92      120.76      2.90 o
   7   5   3       70.23       73.65      2.70 o
   8   5   3        1.10       -0.11      1.02 o
   9   5   3       73.02       80.90      4.16 o
  10   5   3        4.52        5.43      2.66 o
  11   5   3       10.05        7.74      4.48 o
 -11   6   3        8.79        9.72      2.13 o
 -10   6   3        9.27       12.63      2.01 o
  -9   6   3        0.24       -1.04      1.35 o
  -8   6   3       21.89       24.25      2.10 o
  -7   6   3        4.65        4.55      1.36 o
  -6   6   3       38.47       42.49      1.52 o
  -5   6   3        0.44        0.17      0.54 o
  -4   6   3      469.52      450.52      5.12 o
  -3   6   3      229.33      269.87      3.32 o
  -2   6   3        4.24        5.20      0.50 o
  -1   6   3       11.24        8.01      0.52 o
   0   6   3       45.38       52.48      1.13 o
   1   6   3        1.24        1.05      0.42 o
   2   6   3        0.61        0.37      0.47 o
   3   6   3      536.80      582.43      7.44 o
   4   6   3       70.46       73.42      1.72 o
   5   6   3      101.74      101.97      2.38 o
   6   6   3      230.01      220.02      4.78 o
   7   6   3        0.00        0.60      1.30 o
   8   6   3       41.82       41.23      3.19 o
   9   6   3       11.98       11.70      3.52 o
  10   6   3        4.50        6.15      5.14 o
 -10   7   3        1.69        0.25      1.40 o
  -9   7   3        0.18       -0.34      1.30 o
  -8   7   3        0.03        0.69      1.32 o
  -7   7   3        4.22        2.81      1.33 o
  -6   7   3        2.27        1.85      0.91 o
  -5   7   3       19.95       22.48      1.22 o
  -4   7   3        2.17        2.08      0.63 o
  -3   7   3      107.54       95.39      1.79 o
  -2   7   3        7.26        8.21      0.63 o
  -1   7   3       10.14       13.27      0.71 o
   0   7   3      318.11      318.94      4.01 o
   1   7   3        0.73        0.38      0.46 o
   2   7   3        0.85        0.22      0.47 o
   3   7   3       11.15        8.46      0.77 o
   4   7   3       99.97      106.13      2.36 o
   5   7   3       13.91       14.88      1.69 o
   6   7   3       40.53       38.39      3.59 o
   7   7   3       87.16       87.04      4.27 o
   8   7   3       18.04       17.20      2.58 o
   9   7   3        7.24        4.47      2.11 o
  10   7   3        0.12        4.72      7.86 o
 -10   8   3        0.95       -1.11      1.51 o
  -9   8   3        3.68        2.79      1.48 o
  -8   8   3        4.29        3.63      1.44 o
  -7   8   3       31.60       22.70      1.86 o
  -6   8   3        0.37       -1.13      1.04 o
  -5   8   3       42.43       48.40      1.82 o
  -4   8   3       13.35       16.55      1.08 o
  -3   8   3      252.88      252.41      4.41 o
  -2   8   3       97.71       90.85      1.88 o
  -1   8   3       65.17       63.21      1.56 o
   0   8   3       27.99       25.86      1.04 o
   1   8   3       26.52       26.40      1.20 o
   2   8   3      253.86      242.62      5.24 o
   3   8   3       71.90       71.85      2.30 o
   4   8   3       81.25       72.32      3.53 o
   5   8   3        1.43        1.51      1.98 o
   6   8   3       92.89      103.94      4.64 o
   7   8   3        5.20        1.92      1.70 o
   8   8   3        1.31        2.01      1.86 o
   9   8   3        0.04        2.91      2.07 o
  -9   9   3       14.99       15.86      1.99 o
  -8   9   3        4.61        3.19      1.95 o
  -7   9   3        4.76        4.42      1.84 o
  -6   9   3        8.55        7.05      1.33 o
  -5   9   3        1.90        2.91      0.82 o
  -4   9   3       67.41       63.95      1.77 o
  -3   9   3        2.62        2.46      0.70 o
  -2   9   3        0.04       -1.72      1.14 o
  -1   9   3      485.59      486.76      6.75 o
   0   9   3       16.65       14.47      0.94 o
   1   9   3       24.60       32.27      1.33 o
   2   9   3       19.70       16.73      1.13 o
   3   9   3       44.32       47.90      2.56 o
   4   9   3        3.06        3.71      1.63 o
   5   9   3       11.39       10.69      2.32 o
   6   9   3        0.05        2.96      1.79 o
   7   9   3        0.03        0.15      1.75 o
   8   9   3        2.37        4.17      2.95 o
  -8  10   3        2.71        3.40      1.40 o
  -7  10   3        0.10       -0.62      1.56 o
  -6  10   3        0.04       -1.22      1.13 o
  -5  10   3        2.29        3.35      1.70 o
  -4  10   3       13.09       19.53      1.87 o
  -3  10   3        8.60        8.43      1.70 o
  -2  10   3       27.64       24.39      1.78 o
  -1  10   3        5.03        4.00      1.24 o
   0  10   3       46.49       51.00      1.89 o
   1  10   3       10.98        7.34      0.84 o
   2  10   3        0.69        1.00      0.79 o
   3  10   3        0.11        0.76      1.49 o
   4  10   3       28.55       30.87      2.68 o
   5  10   3       17.14       10.49      2.18 o
   6  10   3        0.90        2.02      2.41 o
   7  10   3        0.35        1.89      1.91 o
  -6  11   3        0.02       -0.58      1.76 o
  -5  11   3        0.14       -0.40      1.61 o
  -4  11   3       14.89       14.51      3.01 o
  -3  11   3       99.46      106.29      5.67 o
  -2  11   3       28.79       29.55      2.00 o
  -1  11   3        0.08       -1.00      1.08 o
   0  11   3       37.91       35.33      2.17 o
   1  11   3        1.21        1.03      1.42 o
   2  11   3       11.35        8.70      1.20 o
   3  11   3        0.07       -0.32      1.01 o
   4  11   3       17.14       17.62      2.48 o
   5  11   3        0.64        2.35      1.98 o
   6  11   3        4.92        2.03      2.18 o
  -5  12   3        9.55       11.22      2.14 o
  -4  12   3        6.12        8.69      3.31 o
  -3  12   3        2.42        6.70      2.40 o
  -2  12   3        0.55        0.87      2.50 o
  -1  12   3        5.45        5.06      2.91 o
   0  12   3        3.48        1.12      3.07 o
   1  12   3        1.55        2.19      2.14 o
   2  12   3        0.82        1.88      3.05 o
   3  12   3        8.59        6.79      1.09 o
   4  12   3        3.01        1.72      1.27 o
  -1  13   3        0.08        1.90      1.76 o
   0  13   3        0.42        2.51      1.85 o
  -3 -13   4        0.26        0.66      1.16 o
  -2 -13   4        0.03        1.09      1.05 o
  -1 -13   4        1.43        1.65      1.60 o
   0 -13   4        5.17        7.98      1.83 o
   1 -13   4        1.61        5.57      4.58 o
   3 -13   4        0.91       11.84      4.53 o
  -5 -12   4        1.51        2.38      1.84 o
  -4 -12   4        4.36        4.66      1.55 o
  -3 -12   4       12.88        9.70      1.31 o
  -2 -12   4        1.51        1.34      1.22 o
  -1 -12   4        0.51        1.50      1.40 o
   0 -12   4        1.63        2.04      1.34 o
   1 -12   4       16.62       20.95      6.47 o
   2 -12   4        1.98        3.02      4.39 o
   3 -12   4        0.26        3.44      3.87 o
   4 -12   4       10.97       11.63      4.74 o
   5 -12   4        5.19        6.25      1.06 o
  -7 -11   4       12.02       17.29      2.82 o
  -6 -11   4        2.31        2.18      1.90 o
  -5 -11   4        1.48        2.44      1.73 o
  -4 -11   4        1.96        0.17      1.12 o
  -3 -11   4        4.58        3.70      1.16 o
  -2 -11   4        0.08        0.97      0.82 o
  -1 -11   4        7.18        8.76      1.23 o
   0 -11   4        0.27        0.23      1.14 o
   1 -11   4       52.11       43.28      7.83 o
   2 -11   4        0.02       -2.31      3.16 o
   3 -11   4       33.42       30.61      2.25 o
   4 -11   4        7.68        9.82      1.64 o
   5 -11   4        7.27        9.80      2.34 o
   6 -11   4        6.25        7.10      1.21 o
   7 -11   4        7.14        5.96      1.68 o
  -8 -10   4        6.21        6.79      2.26 o
  -7 -10   4       12.63       15.04      2.50 o
  -6 -10   4        2.65        2.63      1.72 o
  -5 -10   4        9.45       12.15      2.00 o
  -4 -10   4        0.38       -1.40      0.93 o
  -3 -10   4       23.77       20.25      1.51 o
  -2 -10   4       47.82       46.73      1.93 o
  -1 -10   4       90.31       88.71      2.01 o
   0 -10   4        6.67        6.77      0.69 o
   1 -10   4       93.10       90.30      9.30 o
   2 -10   4       75.27       81.75      8.92 o
   3 -10   4       44.45       36.49      1.55 o
   4 -10   4        2.22        0.97      0.69 o
   5 -10   4        0.65        0.84      1.46 o
   6 -10   4       12.45       11.06      1.32 o
   7 -10   4       12.34       10.82      1.51 o
   8 -10   4        1.12        2.79      1.72 o
  -9  -9   4        0.02       -0.21      2.83 o
  -8  -9   4        5.93        3.73      2.15 o
  -7  -9   4       16.74       13.48      2.39 o
  -6  -9   4       47.29       52.36      3.44 o
  -5  -9   4        2.25        2.11      0.91 o
  -4  -9   4       14.42       14.44      1.44 o
  -3  -9   4       21.46       19.34      1.46 o
  -2  -9   4        5.24        3.25      0.71 o
  -1  -9   4       55.23       44.19      1.36 o
   0  -9   4        0.00       -0.10      0.40 o
   1  -9   4       96.22       96.15      9.30 o
   2  -9   4        2.00        0.24      3.07 o
   3  -9   4       30.12       28.07      0.97 o
   4  -9   4       57.38       46.78      1.59 o
   5  -9   4       24.65       20.85      1.30 o
   6  -9   4       63.03       65.12      2.40 o
   7  -9   4      132.88      131.86      3.97 o
   8  -9   4       72.20       78.77      4.02 o
   9  -9   4        5.08        1.65      1.87 o
  -9  -8   4        0.02       -2.33      1.75 o
  -8  -8   4        0.21       -1.22      1.65 o
  -7  -8   4       16.07       13.31      2.34 o
  -6  -8   4       14.51       14.95      2.29 o
  -5  -8   4        0.55       -0.87      0.78 o
  -4  -8   4        5.39        5.71      1.12 o
  -3  -8   4      466.57      469.69      7.95 o
  -2  -8   4      162.98      162.09      3.46 o
  -1  -8   4      276.20      270.72      4.37 o
   0  -8   4        0.14        0.49      0.36 o
   1  -8   4       40.93       32.28      5.43 o
   2  -8   4      261.56      273.55     16.11 o
   3  -8   4       13.16       16.18      0.73 o
   4  -8   4      229.47      215.66      3.68 o
   5  -8   4       18.30       22.51      1.29 o
   6  -8   4       15.47       16.19      1.41 o
   7  -8   4      106.14      114.71      3.19 o
   8  -8   4       19.58       22.27      1.22 o
   9  -8   4        6.21       10.74      1.49 o
  10  -8   4        0.01       -1.90      1.27 o
 -10  -7   4        1.30        0.50      2.27 o
  -9  -7   4        0.95        2.75      2.06 o
  -8  -7   4        2.14        0.44      2.95 o
  -7  -7   4       10.68       11.03      2.15 o
  -6  -7   4      203.86      214.25      6.28 o
  -5  -7   4       94.59       93.06      2.43 o
  -4  -7   4      217.80      215.75      3.44 o
  -3  -7   4       53.02       57.64      1.53 o
  -2  -7   4      152.28      148.81      2.55 o
  -1  -7   4      217.03      242.97      3.17 o
   0  -7   4       14.89       12.02      0.75 o
   2  -7   4       13.29       13.52      0.75 o
   3  -7   4       38.00       35.65      1.04 o
   4  -7   4       40.96       40.16      1.33 o
   5  -7   4       28.92       36.30      1.44 o
   6  -7   4        2.26        1.47      0.53 o
   7  -7   4       59.93       60.29      1.76 o
   8  -7   4       17.20       19.73      1.68 o
   9  -7   4       30.71       29.54      2.12 o
  10  -7   4       13.17       14.34      1.96 o
 -11  -6   4        0.61       -0.80      3.26 o
 -10  -6   4        6.44        4.64      3.82 o
  -9  -6   4        2.46        1.99      2.31 o
  -8  -6   4       31.82       25.84      2.41 o
  -7  -6   4        6.40        5.66      1.49 o
  -6  -6   4      211.89      218.69      4.37 o
  -5  -6   4       26.62       31.21      1.14 o
  -4  -6   4       88.27       91.06      1.77 o
  -3  -6   4      214.71      224.89      3.00 o
  -2  -6   4       35.26       30.28      1.01 o
  -1  -6   4        4.96        1.75      0.37 o
   0  -6   4       12.40       16.91      0.65 o
   2  -6   4        3.84        5.10      0.38 o
   3  -6   4      284.14      296.31      4.06 o
   4  -6   4        0.04        0.64      0.50 o
   5  -6   4       70.43       66.70      1.37 o
   6  -6   4       20.01       21.68      1.00 o
   7  -6   4       18.86       17.48      1.12 o
   8  -6   4       49.20       51.62      2.51 o
   9  -6   4       12.73       15.42      1.82 o
  10  -6   4       21.00       18.42      2.14 o
  11  -6   4        3.11        5.76      1.90 o
 -11  -5   4        0.11       -0.38      3.21 o
 -10  -5   4        4.25        5.65      2.47 o
  -9  -5   4       18.20       26.31      2.91 o
  -8  -5   4       21.62       22.76      2.76 o
  -7  -5   4      107.75      108.96      2.98 o
  -6  -5   4       22.12       15.78      1.01 o
  -5  -5   4      146.03      170.40      3.86 o
  -4  -5   4        0.31       -0.03      0.49 o
  -3  -5   4      196.78      195.72      2.95 o
  -2  -5   4      821.69      840.52      9.25 o
  -1  -5   4       12.97       16.86      0.64 o
   0  -5   4      113.15      141.17      1.99 o
   1  -5   4      706.44      746.86     15.28 o
   2  -5   4      504.09      541.54      7.87 o
   3  -5   4      214.94      192.63      3.14 o
   4  -5   4       19.58       18.84      0.59 o
   5  -5   4        0.98        2.14      0.40 o
   6  -5   4      291.90      270.90      3.76 o
   7  -5   4      113.85      110.13      2.61 o
   8  -5   4       85.63       81.23      3.86 o
   9  -5   4       51.07       52.85      4.67 o
  10  -5   4       23.71       23.52      2.28 o
  11  -5   4       37.12       41.42      3.01 o
 -11  -4   4        8.36        7.17      3.68 o
 -10  -4   4       23.17       16.20      2.92 o
  -9  -4   4       46.78       45.14      2.59 o
  -8  -4   4        4.06        3.18      1.04 o
  -7  -4   4       61.27       62.69      2.25 o
  -6  -4   4        0.39        0.48      0.74 o
  -5  -4   4      348.41      360.45      6.15 o
  -4  -4   4      828.59      823.40      9.40 o
  -3  -4   4       88.35       93.92      1.63 o
  -2  -4   4        0.03        0.64      0.34 o
  -1  -4   4      106.62      102.07      1.40 o
   0  -4   4        5.18        4.65      0.30 o
   1  -4   4      157.26      138.08      1.99 o
   2  -4   4        3.25        1.88      0.35 o
   3  -4   4      500.33      531.40      5.72 o
   4  -4   4        7.13        4.37      0.59 o
   5  -4   4        9.21        8.84      0.57 o
   6  -4   4      134.13      127.72      2.29 o
   7  -4   4      513.13      493.88      6.82 o
   8  -4   4        2.84        4.42      1.37 o
   9  -4   4       27.16       29.35      2.96 o
  10  -4   4       64.85       59.42      3.22 o
  11  -4   4        0.69       -0.38      1.63 o
 -12  -3   4        5.33       -0.99      3.40 o
 -11  -3   4        3.87        0.33      3.21 o
 -10  -3   4        1.84        1.70      1.46 o
  -9  -3   4       10.04       13.13      1.49 o
  -8  -3   4       87.61       92.75      3.20 o
  -7  -3   4       35.66       28.48      1.27 o
  -6  -3   4        0.42       -0.21      0.56 o
  -5  -3   4       31.31       21.45      0.98 o
  -4  -3   4      841.59      869.04      8.63 o
  -3  -3   4     1161.95     1077.10     11.76 o
  -2  -3   4       21.37       23.74      0.67 o
  -1  -3   4       21.21       21.28      0.56 o
   0  -3   4      589.17      611.73      6.16 o
   1  -3   4     1274.12     1376.95     13.56 o
   2  -3   4        5.55       10.08      0.49 o
   3  -3   4      163.27      181.27      2.70 o
   4  -3   4      145.71      149.10      2.43 o
   5  -3   4       59.02       64.35      1.48 o
   6  -3   4      118.88      120.17      2.45 o
   7  -3   4      308.43      309.09      6.73 o
   8  -3   4       44.33       49.11      2.25 o
   9  -3   4       31.95       31.32      4.35 o
  10  -3   4        5.32        3.63      2.20 o
  11  -3   4        2.90        1.48      1.72 o
  12  -3   4       10.96       17.27      3.14 o
 -12  -2   4        0.78        0.66      3.54 o
 -11  -2   4        0.37        0.96      1.42 o
 -10  -2   4       36.74       34.03      2.40 o
  -9  -2   4        0.12       -0.66      1.09 o
  -8  -2   4        0.19        0.59      0.97 o
  -7  -2   4       25.24       16.69      1.03 o
  -6  -2   4      341.58      319.76      4.98 o
  -5  -2   4      480.48      485.28      5.65 o
  -4  -2   4     1064.13     1034.93     12.25 o
  -3  -2   4      432.30      462.09      5.65 o
  -2  -2   4     2931.05     2839.71     25.95 o
  -1  -2   4      415.59      412.60      4.09 o
   0  -2   4     2187.11     1967.11     19.16 o
   1  -2   4        3.33        2.64      0.22 o
   2  -2   4      283.75      291.74      3.45 o
   3  -2   4       27.66       34.49      0.82 o
   4  -2   4       22.16       24.58      0.83 o
   5  -2   4       58.45       49.74      1.29 o
   6  -2   4        1.60        1.21      0.45 o
   7  -2   4      904.73      870.37     12.20 o
   8  -2   4      272.33      274.89      5.77 o
   9  -2   4      600.65      586.35     19.79 o
  10  -2   4        8.81        6.10      1.85 o
  11  -2   4       10.72       14.33      2.85 o
  12  -2   4        3.66        4.46      4.34 o
 -12  -1   4        0.85       -1.74      1.68 o
 -11  -1   4       14.35       15.27      2.10 o
 -10  -1   4        0.18        0.97      1.33 o
  -9  -1   4       14.38       15.53      1.91 o
  -8  -1   4        5.97        3.77      1.01 o
  -7  -1   4        5.12        8.65      1.01 o
  -6  -1   4        0.41       -0.12      0.48 o
  -5  -1   4       71.74       81.04      1.64 o
  -4  -1   4       13.94        8.41      0.68 o
  -3  -1   4      129.26      133.80      1.87 o
  -2  -1   4     3958.19     3931.63     33.83 o
  -1  -1   4     1042.69      924.48     10.21 o
   0  -1   4      435.82      429.56      4.04 o
   1  -1   4     1917.12     1932.04     17.86 o
   2  -1   4      100.58      120.04      1.59 o
   3  -1   4       45.72       62.03      1.16 o
   4  -1   4       91.39      109.47      2.05 o
   5  -1   4      280.54      306.90      4.50 o
   6  -1   4       85.38       97.92      2.19 o
   7  -1   4       14.06       17.38      1.15 o
   8  -1   4       51.96       52.70      2.35 o
   9  -1   4      147.17      139.17      4.04 o
  10  -1   4       81.28       82.59      3.80 o
  11  -1   4       20.35       17.92      2.92 o
  12  -1   4        9.82        9.36      2.95 o
 -12   0   4        4.86        3.74      2.68 o
 -11   0   4       31.57       31.73      2.50 o
 -10   0   4        0.86        0.56      1.22 o
  -9   0   4        9.93        8.08      1.70 o
  -8   0   4       42.41       32.38      1.71 o
  -7   0   4        0.95        1.03      0.74 o
  -6   0   4       16.57       28.79      1.14 o
  -5   0   4        7.26        4.21      0.53 o
  -4   0   4      683.68      686.24      7.72 o
  -3   0   4      243.96      226.45      2.43 o
  -2   0   4      223.12      224.75      2.70 o
  -1   0   4      438.62      412.35      4.27 o
   0   0   4       16.88       11.04      0.60 o
   1   0   4      416.00      419.51      4.16 o
   2   0   4      169.13      160.71      1.79 o
   3   0   4     1717.81     1843.57     19.87 o
   4   0   4       52.93       63.66      1.24 o
   5   0   4      327.67      326.90      4.55 o
   6   0   4        0.21        0.71      0.55 o
   7   0   4       12.45       14.99      0.98 o
   8   0   4        3.17        1.77      0.98 o
   9   0   4        2.96        3.57      1.31 o
  10   0   4        0.88        0.74      1.80 o
  11   0   4       21.20       24.34      3.26 o
  12   0   4        0.74        1.09      2.49 o
 -12   1   4        2.53        4.71      2.48 o
 -11   1   4        0.35       -1.03      1.87 o
 -10   1   4        2.20        1.27      1.29 o
  -9   1   4       10.91       13.10      1.59 o
  -8   1   4        7.11        3.77      1.03 o
  -7   1   4        2.34        1.78      0.72 o
  -6   1   4       25.98       22.29      0.98 o
  -5   1   4      101.95       92.43      1.60 o
  -4   1   4      178.82      161.19      2.17 o
  -3   1   4     1756.82     1703.11     14.13 o
  -2   1   4     8448.11     8188.31     62.91 o
  -1   1   4     5211.02     5043.52     46.67 o
   0   1   4       80.15       87.52      1.32 o
   1   1   4      524.30      501.41      4.60 o
   2   1   4       14.91       17.90      0.64 o
   3   1   4      412.57      433.84      4.88 o
   4   1   4     1078.85     1189.56     13.59 o
   5   1   4      431.74      461.32      5.82 o
   6   1   4      797.83      810.02     10.03 o
   7   1   4       40.43       34.29      1.77 o
   8   1   4       48.83       53.64      2.20 o
   9   1   4        1.14        0.02      1.03 o
  10   1   4        0.57       -1.04      1.46 o
  11   1   4       41.16       47.09      4.15 o
  12   1   4       22.55       26.62      3.62 o
 -12   2   4        0.05        4.11      2.81 o
 -11   2   4       10.30       14.32      3.14 o
 -10   2   4        0.34       -1.45      1.20 o
  -9   2   4       19.21       18.29      1.75 o
  -8   2   4      115.56      101.58      3.27 o
  -7   2   4       31.48       21.99      1.37 o
  -6   2   4      347.12      368.31      4.71 o
  -5   2   4      661.10      630.22      6.50 o
  -4   2   4       16.38       18.52      0.72 o
  -3   2   4      150.13      156.94      1.96 o
  -2   2   4      235.14      210.02      2.84 o
  -1   2   4      518.80      518.00      5.06 o
   0   2   4      485.75      503.16      4.87 o
   1   2   4      524.57      521.34      5.05 o
   2   2   4       17.49       25.18      0.67 o
   3   2   4     2372.44     2527.56     24.27 o
   4   2   4      283.85      282.49      3.75 o
   5   2   4      236.88      229.96      3.61 o
   6   2   4      527.00      497.97      7.34 o
   7   2   4        3.21        3.53      0.90 o
   8   2   4        0.85        1.88      0.94 o
   9   2   4        9.85        9.48      1.62 o
  10   2   4        1.16        2.47      1.65 o
  11   2   4        2.59        4.08      1.99 o
  12   2   4        0.78       -0.38      3.11 o
 -12   3   4        4.78        4.94      2.60 o
 -11   3   4        2.34        4.53      2.62 o
 -10   3   4        0.81       -1.76      1.41 o
  -9   3   4        0.02        1.11      1.13 o
  -8   3   4        1.88        0.51      0.97 o
  -7   3   4      602.89      608.42      8.37 o
  -6   3   4        3.73        3.20      0.69 o
  -5   3   4       51.57       67.55      1.50 o
  -4   3   4      324.10      360.75      4.25 o
  -3   3   4       88.24      101.28      2.61 o
  -2   3   4        0.19        1.30      0.60 o
  -1   3   4       85.90       85.20      1.44 o
   0   3   4      776.35      832.86      8.95 o
   1   3   4        9.83        8.57      0.52 o
   2   3   4      312.74      316.94      4.16 o
   3   3   4      380.90      385.14      4.45 o
   4   3   4        0.25        0.17      0.47 o
   5   3   4        3.50        2.21      0.54 o
   6   3   4      110.08      121.72      2.58 o
   7   3   4       29.48       33.03      1.96 o
   8   3   4      163.19      156.62      4.03 o
   9   3   4       14.96       18.04      1.94 o
  10   3   4        0.19        1.00      1.65 o
  11   3   4        0.30       -1.26      1.83 o
 -11   4   4        9.79       10.73      2.63 o
 -10   4   4        3.54        1.15      1.59 o
  -9   4   4        0.59       -0.31      1.34 o
  -8   4   4        0.61       -0.65      1.03 o
  -7   4   4       70.02       74.09      2.17 o
  -6   4   4        8.85        8.07      1.03 o
  -5   4   4        5.62        4.59      0.53 o
  -4   4   4       34.18       40.03      1.20 o
  -3   4   4      272.11      213.28      2.58 o
  -2   4   4       96.25       76.76      1.36 o
  -1   4   4      417.45      391.08      4.28 o
   0   4   4        9.64        9.03      0.52 o
   1   4   4     1118.20     1153.30     11.22 o
   2   4   4      437.97      432.90      5.19 o
   3   4   4        1.44        1.54      0.40 o
   4   4   4       24.66       20.44      0.93 o
   5   4   4      137.80      138.46      2.52 o
   6   4   4       48.79       48.58      1.58 o
   7   4   4       28.94       30.27      1.87 o
   8   4   4        1.11       -1.40      1.03 o
   9   4   4       94.35       95.87      3.86 o
  10   4   4       18.20       18.59      2.53 o
  11   4   4        1.19        2.64      3.59 o
 -11   5   4        1.26        0.60      1.76 o
 -10   5   4        0.02       -1.26      1.50 o
  -9   5   4       12.62       12.26      1.91 o
  -8   5   4       17.46       12.30      1.79 o
  -7   5   4       22.92       24.99      1.72 o
  -6   5   4      104.70      105.06      2.89 o
  -5   5   4        3.05        2.95      0.66 o
  -4   5   4       41.87       37.21      1.20 o
  -3   5   4        6.45        3.42      0.50 o
  -2   5   4        3.63        8.78      0.58 o
  -1   5   4       48.90       51.51      1.13 o
   0   5   4       21.53       21.28      0.80 o
   1   5   4       36.42       41.44      1.12 o
   2   5   4      386.21      414.75      4.77 o
   3   5   4       84.01       88.80      1.68 o
   4   5   4       21.26       25.73      1.37 o
   5   5   4       64.74       62.95      1.70 o
   6   5   4        2.05        0.20      0.94 o
   7   5   4       83.52       81.36      2.87 o
   8   5   4        3.41        4.18      1.27 o
   9   5   4        1.28        1.07      1.83 o
  10   5   4        4.79        2.17      3.35 o
  11   5   4        0.92        1.32      3.82 o
 -11   6   4        1.15        3.20      1.88 o
 -10   6   4        1.36       -0.35      1.50 o
  -9   6   4        0.77        0.56      1.38 o
  -8   6   4       59.20       52.56      5.73 o
  -7   6   4        9.41        7.99      1.58 o
  -6   6   4        0.05       -1.08      0.75 o
  -5   6   4        4.62        3.67      0.71 o
  -4   6   4        0.78        0.41      0.51 o
  -3   6   4      246.19      237.37      3.12 o
  -2   6   4        1.10        4.43      0.53 o
  -1   6   4        3.38        2.86      0.46 o
   0   6   4       25.15       21.80      0.81 o
   1   6   4      263.82      288.86      3.83 o
   2   6   4       36.33       42.01      1.39 o
   3   6   4       26.57       19.09      0.94 o
   4   6   4       12.31       12.84      0.98 o
   5   6   4      592.94      615.68      8.90 o
   6   6   4      296.96      306.21      6.08 o
   7   6   4        8.20        8.53      1.66 o
   8   6   4      134.50      124.93      6.40 o
   9   6   4        5.99        4.59      2.70 o
  10   6   4        7.71       -1.13      3.68 o
 -10   7   4        0.82       -0.39      1.64 o
  -9   7   4        6.31        8.00      1.82 o
  -8   7   4        5.36        5.05      1.60 o
  -7   7   4        0.38       -0.20      1.28 o
  -6   7   4      193.20      189.51      4.82 o
  -5   7   4       29.73       28.02      1.73 o
  -4   7   4        8.28       10.18      0.96 o
  -3   7   4       72.11       70.59      1.54 o
  -2   7   4      145.57      147.79      2.27 o
  -1   7   4      156.33      148.97      2.24 o
   0   7   4        8.50        7.38      0.66 o
   1   7   4        0.09        0.40      0.50 o
   2   7   4      258.23      254.46      3.65 o
   3   7   4      220.67      203.76      3.45 o
   4   7   4      609.13      567.39      8.30 o
   5   7   4      182.90      167.56      4.68 o
   6   7   4       16.99       15.24      2.25 o
   7   7   4       55.02       57.41      3.61 o
   8   7   4        0.00        1.51      1.77 o
   9   7   4       20.11       27.76     11.56 o
  10   7   4        2.79        4.11      3.92 o
  -9   8   4        1.03        0.39      2.13 o
  -8   8   4        1.86        0.40      1.43 o
  -7   8   4        6.13        4.62      1.47 o
  -6   8   4       31.88       30.45      2.04 o
  -5   8   4      221.96      237.67      4.87 o
  -4   8   4       11.24       10.36      1.04 o
  -3   8   4        0.79        1.68      0.76 o
  -2   8   4        0.33        0.09      0.69 o
  -1   8   4      108.51      110.52      2.23 o
   0   8   4        0.26        1.39      0.64 o
   1   8   4       27.28       24.96      1.15 o
   2   8   4        6.97        8.18      1.07 o
   3   8   4        4.25        3.65      0.99 o
   4   8   4      175.73      162.61      5.53 o
   5   8   4       43.12       34.54      2.83 o
   6   8   4        1.14        1.60      1.67 o
   7   8   4        0.27       -0.69      1.63 o
   8   8   4        0.24        2.10      2.05 o
   9   8   4        1.54        7.50      5.10 o
  -9   9   4        0.07       -0.21      1.51 o
  -8   9   4        0.01       -1.31      1.35 o
  -7   9   4       16.41       16.92      1.88 o
  -6   9   4        9.51        9.04      1.60 o
  -5   9   4        1.09        1.76      1.10 o
  -4   9   4        0.13       -0.41      0.73 o
  -3   9   4       30.77       33.05      1.72 o
  -2   9   4        8.99       10.43      1.14 o
  -1   9   4       26.81       23.61      1.54 o
   0   9   4        0.04       -0.47      0.67 o
   1   9   4       24.35       19.53      1.19 o
   2   9   4       11.32        9.05      1.64 o
   3   9   4        2.57        0.70      1.46 o
   4   9   4       21.90       24.01      2.51 o
   5   9   4       33.72       35.17      2.96 o
   6   9   4        9.30        8.22      3.97 o
   7   9   4       14.40       19.13      3.32 o
   8   9   4       11.66       21.48      2.95 o
  -7  10   4        2.26       -0.08      1.98 o
  -6  10   4       36.00       39.92      3.62 o
  -5  10   4       10.14        9.24      1.53 o
  -4  10   4        0.94        0.00      1.10 o
  -3  10   4        4.54        5.45      0.89 o
  -2  10   4       13.13       12.78      0.98 o
  -1  10   4       22.13       23.62      1.16 o
   0  10   4        7.50        8.02      1.06 o
   1  10   4       23.29       22.87      1.66 o
   2  10   4        1.96        2.12      1.15 o
   3  10   4        7.80        5.85      1.75 o
   4  10   4        7.52       10.68      2.50 o
   5  10   4       28.70       33.15      3.02 o
   6  10   4       16.45       21.28      2.76 o
   7  10   4       19.73       34.19      7.45 o
  -6  11   4       16.96       18.90      2.61 o
  -5  11   4        9.96       15.46      2.57 o
  -4  11   4        1.58        3.62      3.91 o
  -3  11   4       44.18       46.14      7.28 o
  -2  11   4       47.06       42.83      5.15 o
  -1  11   4        2.36        3.47      1.94 o
   0  11   4        0.64        1.02      0.76 o
   1  11   4       10.97       13.30      1.36 o
   2  11   4        0.08        0.27      1.67 o
   3  11   4       45.93       48.26      2.60 o
   4  11   4        0.25        1.03      1.60 o
   5  11   4        4.92        4.88      2.04 o
  -4  12   4        5.55        7.14      2.96 o
  -3  12   4        3.57        5.63      4.82 o
  -2  12   4        1.12        0.72      1.51 o
  -1  12   4        0.00        1.10      3.00 o
   0  12   4        0.19        0.35      3.21 o
   1  12   4       27.02       34.47      5.21 o
   2  12   4        1.78        4.11      1.46 o
   3  12   4       20.59       24.92      1.93 o
  -2 -13   5       10.66       12.20      1.32 o
  -1 -13   5        0.64        2.20      2.80 o
   0 -13   5        0.02        2.69      3.82 o
   1 -13   5        0.29        7.64      4.95 o
   2 -13   5        7.58       18.59      5.80 o
   3 -13   5        0.96       21.28      4.95 o
  -5 -12   5        1.67        1.61      1.76 o
  -4 -12   5        0.13       -2.04      1.36 o
  -3 -12   5        0.44        1.26      1.02 o
  -2 -12   5       22.76       21.88      2.02 o
  -1 -12   5       16.81       15.31      1.48 o
   0 -12   5        0.41        0.50      2.55 o
   1 -12   5        1.53        5.47      5.05 o
   2 -12   5       12.20       15.95      5.80 o
   3 -12   5       36.98       61.54      8.21 o
   4 -12   5       14.50       13.19      5.30 o
   5 -12   5        7.86        5.74      1.25 o
  -6 -11   5        1.31        2.34      1.75 o
  -5 -11   5        0.83        0.99      1.56 o
  -4 -11   5        0.01       -0.79      1.04 o
  -3 -11   5        0.46       -0.75      0.94 o
  -2 -11   5        0.11       -1.08      0.80 o
  -1 -11   5        1.55        3.15      0.77 o
   0 -11   5       17.99       19.62      3.00 o
   1 -11   5        6.60       13.31      5.24 o
   2 -11   5       11.36       12.65      5.05 o
   3 -11   5       20.77       20.06      5.43 o
   4 -11   5        9.41       12.93      2.84 o
   5 -11   5        0.67        1.42      1.63 o
   6 -11   5        7.02        8.66      1.28 o
   7 -11   5       53.45       61.58      3.34 o
  -8 -10   5        0.46        1.67      3.11 o
  -7 -10   5        3.36        2.47      4.81 o
  -6 -10   5        4.11        3.06      1.82 o
  -5 -10   5        0.07        0.73      1.42 o
  -4 -10   5       19.39       24.61      1.77 o
  -3 -10   5        0.17       -0.01      0.87 o
  -2 -10   5        7.42        4.34      1.69 o
  -1 -10   5       18.39       19.62      0.95 o
   0 -10   5       58.24       52.91      7.32 o
   1 -10   5      115.10      108.66     10.15 o
   2 -10   5       31.30       39.08      6.70 o
   3 -10   5       15.37       12.78      0.93 o
   4 -10   5        5.30        5.06      0.67 o
   5 -10   5       11.84       16.98      1.82 o
   6 -10   5        0.07        0.48      1.01 o
   7 -10   5        3.62        4.00      1.33 o
   8 -10   5        9.32        6.65      2.00 o
  -9  -9   5        0.06        1.86      2.11 o
  -8  -9   5       10.66        9.16      3.92 o
  -7  -9   5        2.27        2.77      1.88 o
  -6  -9   5      118.38      115.05      5.90 o
  -5  -9   5        0.90        1.68      0.85 o
  -4  -9   5        2.19        2.84      1.02 o
  -3  -9   5       90.86       86.94      2.78 o
  -2  -9   5       14.30       10.67      0.89 o
  -1  -9   5      266.50      257.14      4.26 o
   1  -9   5       11.42        7.50      4.11 o
   2  -9   5       81.17       65.89      7.50 o
   3  -9   5       39.62       39.37      1.31 o
   4  -9   5       52.87       49.78      1.47 o
   5  -9   5       20.33       19.97      1.69 o
   6  -9   5       46.85       44.42      1.93 o
   7  -9   5        0.01       -0.75      1.01 o
   8  -9   5       14.72       16.79      2.23 o
   9  -9   5        4.51        5.09      2.05 o
  -9  -8   5        0.92       -0.81      2.74 o
  -8  -8   5       11.31        9.02      2.37 o
  -7  -8   5       20.81       17.71      2.53 o
  -6  -8   5      103.51      104.03      4.65 o
  -5  -8   5      102.83      100.73      2.54 o
  -4  -8   5        7.07        5.03      0.81 o
  -3  -8   5        2.28        1.62      0.72 o
  -2  -8   5       75.68       83.37      1.81 o
  -1  -8   5        3.40        2.82      0.51 o
   0  -8   5      136.82      144.43      2.74 o
   2  -8   5      171.64      152.74     10.81 o
   3  -8   5       37.79       38.77      1.13 o
   4  -8   5        0.02       -0.84      0.56 o
   5  -8   5        1.66        0.42      0.77 o
   6  -8   5       46.59       54.49      2.35 o
   7  -8   5       15.18       16.56      1.66 o
   8  -8   5       12.14       12.39      2.07 o
   9  -8   5        2.41        2.34      1.19 o
 -10  -7   5        6.91        9.61      2.70 o
  -9  -7   5        6.54        6.49      2.34 o
  -8  -7   5       56.37       54.41      4.79 o
  -7  -7   5        9.66        9.40      1.76 o
  -6  -7   5       53.90       51.98      3.40 o
  -5  -7   5       50.59       54.33      2.09 o
  -4  -7   5        7.87        6.97      1.35 o
  -3  -7   5        9.17       11.07      0.75 o
  -2  -7   5        0.04        0.21      0.71 o
  -1  -7   5       77.93       92.96      1.69 o
   0  -7   5       98.40      102.61      1.80 o
   2  -7   5      106.93      106.41      1.83 o
   3  -7   5        3.25        2.50      0.44 o
   4  -7   5      109.48      104.41      2.23 o
   5  -7   5      163.92      147.70      3.03 o
   6  -7   5      275.18      275.84      5.60 o
   7  -7   5        2.07        3.69      0.79 o
   8  -7   5       29.28       30.89      3.06 o
   9  -7   5        2.38        1.48      1.35 o
  10  -7   5        0.87        1.22      1.61 o
 -11  -6   5        3.61        5.00      3.68 o
 -10  -6   5        8.01        6.35      2.49 o
  -9  -6   5        0.16       -1.06      1.62 o
  -8  -6   5       79.63       77.79      3.78 o
  -7  -6   5       64.16       56.29      3.60 o
  -6  -6   5       70.43       75.75      2.32 o
  -5  -6   5        1.48        1.28      0.60 o
  -4  -6   5       16.96       12.83      0.71 o
  -3  -6   5        0.02        0.18      0.38 o
  -2  -6   5        9.40       11.26      0.66 o
  -1  -6   5       75.90       95.33      1.70 o
   0  -6   5      181.02      176.91      2.53 o
   1  -6   5       96.53      111.90      2.21 o
   2  -6   5      613.25      699.81     10.09 o
   3  -6   5      203.27      192.32      3.20 o
   4  -6   5      294.82      308.18      4.45 o
   5  -6   5      138.79      130.34      2.10 o
   6  -6   5      351.10      330.10      4.82 o
   7  -6   5       96.73       90.93      2.93 o
   8  -6   5       64.96       53.24      2.58 o
   9  -6   5        0.19        1.04      1.29 o
  10  -6   5        9.44       11.78      1.92 o
  11  -6   5        7.78        7.51      1.96 o
 -11  -5   5        3.79        3.16      3.40 o
 -10  -5   5        0.07       -0.75      1.69 o
  -9  -5   5       11.87       10.40      2.34 o
  -8  -5   5       32.27       31.54      3.03 o
  -7  -5   5        4.56        5.03      1.21 o
  -6  -5   5        3.57        2.98      0.79 o
  -5  -5   5        9.35       13.87      0.87 o
  -4  -5   5       82.48       87.20      1.65 o
  -3  -5   5      156.76      159.69      2.54 o
  -2  -5   5     1162.58     1250.27     14.50 o
  -1  -5   5      994.96      991.49     12.58 o
   0  -5   5       11.15       10.53      0.47 o
   1  -5   5       89.27       91.35      1.69 o
   2  -5   5      387.79      373.59      5.69 o
   3  -5   5      202.26      241.48      3.86 o
   4  -5   5       42.52       44.12      0.94 o
   5  -5   5        0.07        0.20      0.36 o
   6  -5   5       65.05       70.25      1.80 o
   7  -5   5        1.79        2.66      0.88 o
   8  -5   5      249.56      249.96      6.11 o
   9  -5   5        8.41       12.59      1.79 o
  10  -5   5        0.82       -0.92      1.47 o
  11  -5   5       13.13       14.30      2.22 o
 -11  -4   5        7.32       11.58      3.04 o
 -10  -4   5       10.21        9.95      2.69 o
  -9  -4   5       19.03       14.06      1.81 o
  -8  -4   5       12.03        9.03      1.41 o
  -7  -4   5      491.21      467.76      8.48 o
  -6  -4   5      544.00      513.22      7.88 o
  -5  -4   5      203.54      179.93      2.57 o
  -4  -4   5       54.87       68.01      1.66 o
  -3  -4   5      130.53      140.32      2.17 o
  -2  -4   5      176.35      166.09      2.71 o
  -1  -4   5      581.61      619.11      7.37 o
   0  -4   5       16.59       24.74      0.81 o
   1  -4   5      992.55     1040.10     14.78 o
   2  -4   5      278.39      292.04      3.69 o
   3  -4   5        0.07        0.45      0.33 o
   4  -4   5        0.01        0.36      0.31 o
   5  -4   5      270.44      266.92      3.97 o
   6  -4   5       65.90       73.67      1.76 o
   7  -4   5      422.46      428.68      8.97 o
   8  -4   5      528.26      488.48     10.00 o
   9  -4   5        3.88        5.32      1.60 o
  10  -4   5        2.75        3.32      1.62 o
  11  -4   5       15.16       14.63      2.28 o
 -12  -3   5        0.04        4.20      3.78 o
 -11  -3   5        1.11        4.95      2.50 o
 -10  -3   5       11.16       18.06      3.24 o
  -9  -3   5       11.14       10.46      1.59 o
  -8  -3   5       69.10       69.68      2.79 o
  -7  -3   5        0.59       -0.92      0.78 o
  -6  -3   5      146.76      171.97      5.40 o
  -5  -3   5      388.21      407.14      4.97 o
  -4  -3   5       58.74       60.76      1.35 o
  -3  -3   5     1797.05     1798.72     19.22 o
  -2  -3   5      424.59      389.17      4.30 o
  -1  -3   5      869.89      815.78      8.77 o
   0  -3   5       23.50       31.87      0.71 o
   1  -3   5      195.97      190.98      2.38 o
   2  -3   5       33.61       33.30      1.06 o
   3  -3   5        7.53        9.18      0.60 o
   4  -3   5     1370.60     1428.90     16.86 o
   5  -3   5      537.30      560.08      7.32 o
   6  -3   5      440.97      454.22      6.94 o
   7  -3   5        0.00        0.46      0.82 o
   8  -3   5      127.00      129.16      4.65 o
   9  -3   5      207.61      205.82      5.76 o
  10  -3   5        0.07       -1.96      1.31 o
  11  -3   5       10.32       13.17      2.26 o
 -12  -2   5       12.66       10.57      3.15 o
 -11  -2   5       12.08        9.39      2.26 o
 -10  -2   5        4.02        3.04      1.42 o
  -9  -2   5        1.33        0.55      1.11 o
  -8  -2   5       16.04       11.53      1.47 o
  -7  -2   5       75.15       78.49      2.03 o
  -6  -2   5      258.40      246.61      3.54 o
  -5  -2   5      828.14      810.60      9.41 o
  -4  -2   5       71.21       74.33      1.74 o
  -3  -2   5     1059.04     1075.78     10.35 o
  -2  -2   5       21.60       27.86      0.92 o
  -1  -2   5      727.62      740.68      7.12 o
   0  -2   5      568.32      562.06      6.21 o
   1  -2   5       95.51      100.52      1.48 o
   2  -2   5     1165.76     1269.43     12.69 o
   3  -2   5      640.14      748.40      8.14 o
   4  -2   5        3.10        3.39      0.62 o
   5  -2   5      183.35      212.21      3.18 o
   6  -2   5      160.29      165.71      2.67 o
   7  -2   5      156.94      152.67      4.16 o
   8  -2   5       11.08       11.06      1.51 o
   9  -2   5       69.88       74.08      3.46 o
  10  -2   5        5.63        5.05      1.76 o
  11  -2   5        4.92        4.44      2.64 o
  12  -2   5        4.15        3.49      2.44 o
 -12  -1   5        0.16        1.10      2.05 o
 -11  -1   5       10.78       15.16      2.11 o
 -10  -1   5        6.36        3.91      1.71 o
  -9  -1   5        0.12        0.83      1.40 o
  -8  -1   5       25.42       25.75      1.62 o
  -7  -1   5      171.28      176.36      3.80 o
  -6  -1   5        1.51       -0.51      0.47 o
  -5  -1   5        3.07        7.95      0.73 o
  -4  -1   5     1039.06     1071.60     13.66 o
  -3  -1   5      289.14      205.54      2.42 o
  -2  -1   5      497.19      502.07      5.11 o
  -1  -1   5       24.44       23.44      0.93 o
   0  -1   5       16.99       16.10      0.52 o
   1  -1   5        3.37        3.54      0.32 o
   2  -1   5      307.14      375.06      4.09 o
   3  -1   5      194.15      190.37      2.43 o
   4  -1   5     2682.77     2885.12     32.98 o
   5  -1   5      103.68      105.94      2.70 o
   6  -1   5       28.35       28.77      1.25 o
   7  -1   5        5.59        3.45      0.83 o
   8  -1   5        6.00        6.52      1.32 o
   9  -1   5       63.38       71.56      3.04 o
  10  -1   5        2.05        2.32      1.60 o
  11  -1   5       27.57       26.12      7.17 o
  12  -1   5       16.46       17.97      3.41 o
 -12   0   5        5.25        4.84      2.57 o
 -11   0   5       12.75       13.53      2.26 o
 -10   0   5       25.13       17.83      2.28 o
  -9   0   5       24.41       26.47      2.34 o
  -8   0   5       76.62       81.13      2.63 o
  -7   0   5       35.46       36.58      1.69 o
  -6   0   5      261.83      249.10      4.77 o
  -5   0   5      233.64      209.20      2.83 o
  -4   0   5      651.73      677.06      6.93 o
  -3   0   5      475.14      477.11      4.55 o
  -2   0   5      738.90      702.91      7.17 o
  -1   0   5        8.25        5.17      0.38 o
   0   0   5      376.16      405.59      3.92 o
   1   0   5      360.50      343.71      4.09 o
   2   0   5      492.93      540.06      5.54 o
   3   0   5       12.72       14.10      0.58 o
   4   0   5       20.04       19.78      0.87 o
   5   0   5      345.20      360.35      4.97 o
   6   0   5      531.06      527.97      6.96 o
   7   0   5       17.79       16.56      1.12 o
   8   0   5      590.85      556.20      9.92 o
   9   0   5       16.56       15.63      1.77 o
  10   0   5        0.11        1.20      1.95 o
  11   0   5       11.53       10.53      2.73 o
  12   0   5        2.17       -1.86      2.34 o
 -12   1   5        1.20        1.01      4.11 o
 -11   1   5       13.52       18.50      3.04 o
 -10   1   5        8.32        9.08      1.91 o
  -9   1   5       35.08       35.06      2.35 o
  -8   1   5      168.30      177.39      4.51 o
  -7   1   5        8.66       10.38      1.19 o
  -6   1   5       62.89       56.10      1.51 o
  -5   1   5       57.86       47.14      1.33 o
  -4   1   5      659.57      660.81      6.66 o
  -3   1   5      307.63      311.03      3.30 o
  -2   1   5      580.33      584.53      5.26 o
  -1   1   5      129.77      123.23      1.72 o
   0   1   5      531.35      498.34      4.64 o
   1   1   5       84.76       96.91      1.31 o
   2   1   5      989.73     1167.51     10.73 o
   3   1   5        7.37        9.67      0.56 o
   4   1   5       17.81       20.69      0.93 o
   5   1   5      516.97      541.50      7.03 o
   6   1   5        5.50        4.00      0.79 o
   7   1   5      677.66      659.44      9.45 o
   8   1   5      531.51      529.19      8.96 o
   9   1   5       40.57       39.50      2.80 o
  10   1   5       68.85       76.27      3.94 o
  11   1   5        3.64        3.09      2.50 o
 -12   2   5        3.70        3.80      2.60 o
 -11   2   5        6.17        9.15      2.62 o
 -10   2   5        6.23        3.95      1.73 o
  -9   2   5        5.75        5.80      1.48 o
  -8   2   5       33.23       28.76      1.98 o
  -7   2   5       15.38       14.87      1.18 o
  -6   2   5      104.70       96.30      1.94 o
  -5   2   5     1102.71     1052.78     12.92 o
  -4   2   5      345.97      342.70      4.12 o
  -3   2   5       35.10       36.92      0.92 o
  -2   2   5        4.39        3.21      0.41 o
  -1   2   5        0.27        1.20      0.31 o
   0   2   5      570.60      614.08      5.93 o
   1   2   5        0.04       -0.29      0.24 o
   2   2   5      124.49      146.93      2.05 o
   3   2   5        8.01        8.66      0.63 o
   4   2   5       87.33       93.84      1.83 o
   5   2   5      317.67      322.77      4.70 o
   6   2   5       26.68       22.04      1.27 o
   7   2   5       78.55       80.05      2.37 o
   8   2   5      344.36      350.64      6.71 o
   9   2   5        0.06       -1.25      1.42 o
  10   2   5        6.52        5.18      1.98 o
  11   2   5        2.09        1.34      2.02 o
 -11   3   5        2.86        0.90      2.20 o
 -10   3   5        3.27       -0.53      1.80 o
  -9   3   5        5.72        4.40      1.43 o
  -8   3   5        2.94        3.90      1.26 o
  -7   3   5       60.76       60.54      2.06 o
  -6   3   5        8.95        6.30      0.73 o
  -5   3   5       76.21       79.39      1.75 o
  -4   3   5      284.34      292.40      5.30 o
  -3   3   5     2944.52     2945.65     30.04 o
  -2   3   5       83.60       78.89      1.41 o
  -1   3   5      114.78      130.69      1.88 o
   0   3   5      159.65      159.91      2.29 o
   1   3   5      765.28      821.24      8.25 o
   2   3   5       13.75       19.95      0.75 o
   3   3   5     1516.89     1618.23     17.03 o
   4   3   5       43.02       38.41      1.22 o
   5   3   5        0.24       -0.52      0.46 o
   6   3   5       57.29       55.53      1.97 o
   7   3   5       42.22       44.39      1.90 o
   8   3   5       95.64       88.95      3.50 o
   9   3   5       95.47       89.55      3.63 o
  10   3   5        0.01        0.70      1.65 o
  11   3   5       18.17       18.27      2.67 o
 -11   4   5        0.12       -3.87      2.69 o
 -10   4   5        8.34        5.84      1.87 o
  -9   4   5        7.15       10.92      1.97 o
  -8   4   5        3.99        1.99      1.22 o
  -7   4   5       57.14       59.19      2.64 o
  -6   4   5       10.66       11.28      1.05 o
  -5   4   5      110.93      106.54      2.17 o
  -4   4   5        0.05        0.75      0.45 o
  -3   4   5        0.01        4.90      0.53 o
  -2   4   5       71.30       68.09      1.32 o
  -1   4   5     1503.28     1649.53     14.90 o
   0   4   5      106.85      125.65      2.00 o
   1   4   5       11.79       11.67      0.66 o
   2   4   5       78.36       76.25      1.74 o
   3   4   5        6.49        7.50      0.68 o
   4   4   5        4.56        5.50      0.71 o
   5   4   5      328.83      338.78      4.69 o
   6   4   5      339.19      341.53      5.25 o
   7   4   5        0.73       -0.62      0.91 o
   8   4   5       50.94       47.03      2.34 o
   9   4   5        5.61       10.86      1.98 o
  10   4   5       14.92       17.63      3.23 o
  11   4   5        2.69        1.93      3.92 o
 -11   5   5        0.38        0.92      2.31 o
 -10   5   5        0.14       -0.42      1.58 o
  -9   5   5        0.50       -0.58      1.40 o
  -8   5   5       18.09       20.67      3.21 o
  -7   5   5       20.41       18.76      2.16 o
  -6   5   5       25.63       22.77      1.20 o
  -5   5   5       13.58       16.65      1.00 o
  -4   5   5       82.33       84.01      1.90 o
  -3   5   5      152.86      151.48      2.50 o
  -2   5   5       62.74       61.09      1.35 o
  -1   5   5       42.20       47.43      1.17 o
   0   5   5        0.02        0.17      0.39 o
   1   5   5      143.35      159.83      2.41 o
   2   5   5       41.30       45.38      1.35 o
   3   5   5       33.45       41.72      1.39 o
   4   5   5       21.80       18.40      1.01 o
   5   5   5        1.21        1.08      0.82 o
   6   5   5       27.54       28.60      1.80 o
   7   5   5       11.88       10.94      1.43 o
   8   5   5        0.96        0.33      1.15 o
   9   5   5        0.04        0.23      1.88 o
  10   5   5        0.27       -0.76      3.35 o
 -10   6   5        0.03        0.65      1.58 o
  -9   6   5        0.79       -0.21      1.54 o
  -8   6   5       46.42       51.26      2.98 o
  -7   6   5       23.87       27.70      2.23 o
  -6   6   5      298.48      307.67      7.13 o
  -5   6   5       47.80       50.42      1.93 o
  -4   6   5       18.37       17.71      0.92 o
  -3   6   5      104.42      100.77      2.13 o
  -2   6   5       32.27       30.23      1.01 o
  -1   6   5       53.89       57.26      1.34 o
   0   6   5       61.11       55.84      1.44 o
   1   6   5      185.94      173.66      3.64 o
   2   6   5      448.33      423.41      5.39 o
   3   6   5      113.38      112.09      2.41 o
   4   6   5      220.09      213.59      4.06 o
   5   6   5        5.71        8.58      1.30 o
   6   6   5       81.13       75.86      4.56 o
   7   6   5       54.79       52.36      2.86 o
   8   6   5      123.91      110.79      4.99 o
   9   6   5       41.00       75.04      8.21 o
  10   6   5        0.99        0.52      3.54 o
 -10   7   5        0.27       -1.13      1.67 o
  -9   7   5        0.32       -1.47      1.47 o
  -8   7   5       10.93        7.85      1.81 o
  -7   7   5        5.79        3.89      1.51 o
  -6   7   5       45.69       48.42      2.52 o
  -5   7   5      205.51      201.39      4.97 o
  -4   7   5        0.02       -0.59      0.78 o
  -3   7   5      124.01      133.61      2.61 o
  -2   7   5      105.15      110.85      2.01 o
  -1   7   5        0.20        0.00      0.50 o
   0   7   5       10.00       12.37      0.78 o
   1   7   5        5.38        4.87      0.72 o
   2   7   5       70.94       61.87      1.81 o
   3   7   5        4.35        1.04      0.85 o
   4   7   5        0.52        0.14      1.18 o
   5   7   5      341.70      322.98      8.72 o
   6   7   5        1.63        2.25      1.70 o
   7   7   5        7.35        8.57      3.11 o
   8   7   5        3.52        5.66      3.93 o
   9   7   5        4.18       10.03      8.99 o
  -9   8   5        0.04        1.19      1.65 o
  -8   8   5        6.92        7.34      1.81 o
  -7   8   5        0.09       -1.03      1.31 o
  -6   8   5        2.56        2.04      2.32 o
  -5   8   5       14.35       15.62      1.71 o
  -4   8   5       28.29       27.10      1.67 o
  -3   8   5      100.36       93.68      2.40 o
  -2   8   5        0.98        1.02      0.78 o
  -1   8   5       59.03       60.33      1.89 o
   0   8   5      166.91      166.28      3.28 o
   1   8   5       78.74       73.30      2.15 o
   2   8   5       34.73       31.54      2.02 o
   3   8   5        5.41        4.20      1.70 o
   4   8   5      168.76      168.34      5.92 o
   5   8   5       11.14       13.13      2.22 o
   6   8   5        8.93        8.82      2.12 o
   7   8   5        6.63        7.22      3.71 o
   8   8   5        4.07        6.75      3.38 o
  -8   9   5        0.37        1.27      1.53 o
  -7   9   5        8.86       14.07      1.92 o
  -6   9   5        2.92        3.28      1.36 o
  -5   9   5        4.89        1.69      1.23 o
  -4   9   5        7.28        6.57      1.31 o
  -3   9   5       37.14       37.66      3.40 o
  -2   9   5       68.45       65.64      2.01 o
  -1   9   5       14.54       15.05      1.14 o
   0   9   5       34.52       26.33      1.61 o
   1   9   5      269.02      267.91      6.02 o
   2   9   5        1.88        0.39      1.76 o
   3   9   5       99.01       88.11      4.17 o
   4   9   5       25.72       31.33      2.86 o
   5   9   5        4.59        5.98      1.88 o
   6   9   5       32.41       35.30      3.22 o
   7   9   5        5.17        3.32      2.95 o
   8   9   5       25.81       25.41      3.69 o
  -7  10   5        1.79        0.40      4.26 o
  -6  10   5        3.23        3.70      2.17 o
  -5  10   5        0.35        0.32      1.24 o
  -4  10   5       14.31       15.19      2.15 o
  -3  10   5       11.06       10.62      1.42 o
  -2  10   5       28.21       33.67      3.10 o
  -1  10   5        2.23        5.91      1.44 o
   0  10   5        0.77        1.57      1.31 o
   1  10   5        8.77        7.93      1.39 o
   2  10   5        2.52        3.78      1.57 o
   3  10   5        2.51        2.70      1.72 o
   4  10   5       14.28       15.00      3.81 o
   5  10   5        1.45        5.00      1.98 o
   6  10   5       19.37       24.59      4.25 o
  -6  11   5        7.05        8.08      1.53 o
  -5  11   5       17.85       22.77      1.81 o
  -4  11   5        2.97        5.74      1.22 o
  -3  11   5        5.23        6.70      1.44 o
  -2  11   5        1.98        2.67      1.17 o
  -1  11   5        4.89        5.91      1.19 o
   0  11   5        0.06        2.08      1.11 o
   1  11   5        0.08        0.67      1.07 o
   2  11   5       11.31       11.97      1.83 o
   3  11   5        0.80        2.50      1.36 o
   4  11   5        9.09        9.48      3.68 o
   5  11   5        5.87       10.65      3.59 o
  -3  12   5        0.00        0.53      1.75 o
  -2  12   5        6.91        8.55      4.11 o
  -1  12   5        0.29        2.86      3.98 o
   0  12   5        0.53        1.99      1.83 o
   1  12   5        7.31        4.25      1.25 o
   2  12   5        0.44        0.19      1.19 o
   3  12   5        7.61       11.01      1.74 o
  -2 -13   6       26.39       32.80      1.79 o
  -1 -13   6       10.16       10.84      2.80 o
   0 -13   6        4.50       21.57      5.71 o
   1 -13   6        0.00        5.85      3.78 o
   2 -13   6        0.21        4.29      4.06 o
  -5 -12   6        0.66        0.92      1.70 o
  -4 -12   6        1.23        0.61      1.53 o
  -3 -12   6        0.26       -1.45      0.97 o
  -2 -12   6       11.31       12.03      1.23 o
  -1 -12   6        0.17        0.10      0.83 o
   0 -12   6        0.53        5.14      4.62 o
   1 -12   6        2.54        9.06      4.86 o
   2 -12   6        2.79        8.59      4.91 o
   3 -12   6        3.98        9.86      4.53 o
   5 -12   6        3.97        5.77      1.18 o
  -6 -11   6        0.80        0.92      1.68 o
  -5 -11   6        0.03       -0.18      1.48 o
  -4 -11   6        3.27        2.86      1.21 o
  -3 -11   6        0.77        0.49      0.97 o
  -2 -11   6        4.82        4.46      1.01 o
  -1 -11   6        9.98        7.67      0.90 o
   0 -11   6       37.28       42.99      7.79 o
   1 -11   6       20.78       24.45      6.37 o
   2 -11   6        1.35        6.04      4.34 o
   3 -11   6        0.17        1.60      3.73 o
   4 -11   6        0.16       -0.32      1.05 o
   5 -11   6        0.51        0.61      0.82 o
   6 -11   6        0.03       -0.52      1.02 o
  -7 -10   6        6.24        5.53      2.06 o
  -6 -10   6        0.21        0.78      1.64 o
  -5 -10   6       16.96       17.88      3.47 o
  -4 -10   6        0.04       -0.15      1.03 o
  -3 -10   6       54.20       58.00      2.35 o
  -2 -10   6       20.59       24.48      1.41 o
  -1 -10   6       32.06       30.78      1.22 o
   1 -10   6      101.15       94.12      9.30 o
   2 -10   6        1.32        2.69      3.59 o
   3 -10   6        2.42        3.68      3.68 o
   4 -10   6        1.63        2.06      0.69 o
   5 -10   6       16.05       16.95      1.18 o
   6 -10   6        4.07        2.75      0.96 o
   7 -10   6        1.45        0.65      1.05 o
   8 -10   6        0.03       -0.81      1.65 o
  -8  -9   6       27.06       26.68      3.12 o
  -7  -9   6       10.28       13.49      2.50 o
  -6  -9   6       10.47       12.73      1.78 o
  -5  -9   6        3.90        3.52      1.29 o
  -4  -9   6        7.66        6.77      1.05 o
  -3  -9   6      125.75      120.08      2.93 o
  -2  -9   6      107.54      104.72      2.44 o
  -1  -9   6      123.48      125.08      2.22 o
   0  -9   6        0.05        1.05      0.46 o
   2  -9   6      123.69      118.63      9.91 o
   3  -9   6       34.20       36.37      1.11 o
   4  -9   6       28.89       28.67      1.76 o
   5  -9   6      173.73      171.46      3.83 o
   6  -9   6       97.79      105.76      3.31 o
   7  -9   6        2.58        2.09      1.21 o
   8  -9   6        9.25       10.22      2.48 o
  -9  -8   6        1.05        0.90      2.16 o
  -8  -8   6        8.77        7.20      1.89 o
  -7  -8   6        0.06        1.56      1.44 o
  -6  -8   6        4.42        7.30      1.52 o
  -5  -8   6       14.09       13.47      1.36 o
  -4  -8   6       25.39       25.87      2.89 o
  -3  -8   6      113.38      113.81      3.47 o
  -2  -8   6        1.72        1.82      0.65 o
  -1  -8   6       96.54       90.79      1.98 o
   0  -8   6      227.71      237.44      3.77 o
   2  -8   6      125.92      109.19      1.94 o
   3  -8   6      142.70      137.84      2.51 o
   4  -8   6       10.35        9.90      0.81 o
   5  -8   6      127.96      118.30      3.04 o
   6  -8   6       36.90       33.20      1.87 o
   7  -8   6        1.25        2.05      1.21 o
   8  -8   6       13.20       13.19      2.18 o
   9  -8   6        0.30       -0.44      1.07 o
 -10  -7   6        2.97        6.68      2.58 o
  -9  -7   6        6.55        4.29      1.82 o
  -8  -7   6       29.12       29.68      2.54 o
  -7  -7   6       93.26       99.03      4.98 o
  -6  -7   6       22.55       23.80      2.47 o
  -5  -7   6       18.22       17.91      1.35 o
  -4  -7   6      288.32      304.25      4.93 o
  -3  -7   6       33.97       29.28      1.20 o
  -2  -7   6      111.35      107.94      2.13 o
  -1  -7   6        3.84        3.49      0.81 o
   0  -7   6      218.51      203.52      2.96 o
   1  -7   6       27.14       25.30      0.87 o
   2  -7   6       80.29       76.03      1.62 o
   3  -7   6      334.93      343.00      5.22 o
   4  -7   6        3.83        4.54      0.66 o
   5  -7   6        4.43        4.80      0.97 o
   6  -7   6       24.95       22.71      1.71 o
   7  -7   6       36.55       34.35      1.34 o
   8  -7   6        0.36       -1.46      0.97 o
   9  -7   6       12.14       11.91      2.68 o
  10  -7   6        2.74        5.07      1.65 o
 -10  -6   6        0.34       -0.52      1.68 o
  -9  -6   6       70.51       70.14      3.84 o
  -8  -6   6      157.07      150.31      6.36 o
  -7  -6   6       64.65       73.59      4.18 o
  -6  -6   6        9.56        7.77      1.46 o
  -5  -6   6      145.56      155.91      3.34 o
  -4  -6   6       31.84       31.37      1.72 o
  -3  -6   6      338.20      355.86      4.85 o
  -2  -6   6       39.94       44.44      1.27 o
  -1  -6   6       16.68       18.42      0.75 o
   0  -6   6        1.70        1.28      0.41 o
   1  -6   6      203.78      234.78      3.77 o
   2  -6   6      225.96      242.49      3.99 o
   3  -6   6       38.98       42.75      1.30 o
   4  -6   6       53.02       57.47      1.68 o
   5  -6   6       59.16       67.50      1.36 o
   6  -6   6      140.13      145.39      2.84 o
   7  -6   6       10.78        9.19      0.97 o
   8  -6   6       79.47       82.65      3.24 o
   9  -6   6        1.58        1.35      1.39 o
  10  -6   6        0.10        2.64      1.48 o
 -11  -5   6       19.81       28.86      6.23 o
 -10  -5   6       33.38       34.46      3.07 o
  -9  -5   6        4.64       10.87      2.60 o
  -8  -5   6       19.12       17.48      2.60 o
  -7  -5   6       17.43       20.83      4.42 o
  -6  -5   6      246.96      234.31      4.45 o
  -5  -5   6        2.57        4.49      0.72 o
  -4  -5   6      194.79      207.33      3.09 o
  -3  -5   6        0.63        1.26      0.48 o
  -2  -5   6        6.37        8.30      0.56 o
  -1  -5   6       90.96      108.10      1.97 o
   0  -5   6       27.10       23.09      0.96 o
   1  -5   6       12.80       10.83      0.64 o
   2  -5   6       28.19       31.89      1.16 o
   3  -5   6      127.93      134.60      2.01 o
   4  -5   6      192.85      206.23      2.67 o
   5  -5   6       54.77       59.57      1.38 o
   6  -5   6        9.16        6.63      0.89 o
   7  -5   6        9.88        8.46      1.16 o
   8  -5   6      253.88      253.47      6.19 o
   9  -5   6       65.08       64.39      3.09 o
  10  -5   6       25.72       25.88      2.40 o
  11  -5   6        0.01       -1.29      1.53 o
 -11  -4   6        8.33       10.22      3.75 o
 -10  -4   6        0.83        1.76      2.09 o
  -9  -4   6       58.18       60.80      4.24 o
  -8  -4   6        0.17        0.36      1.04 o
  -7  -4   6      286.45      280.60      5.93 o
  -6  -4   6      536.13      525.04     10.18 o
  -5  -4   6      372.53      390.19      5.72 o
  -4  -4   6       80.88       67.33      1.70 o
  -3  -4   6        0.73        1.72      0.68 o
  -2  -4   6       99.94      127.50      2.32 o
  -1  -4   6      234.44      210.91      2.95 o
   0  -4   6      176.60      214.95      2.88 o
   1  -4   6      576.25      595.38      7.11 o
   2  -4   6       33.70       31.35      0.84 o
   3  -4   6        9.80       10.88      0.59 o
   4  -4   6      347.31      312.55      4.49 o
   5  -4   6       46.17       41.83      1.39 o
   6  -4   6       30.39       25.10      1.12 o
   7  -4   6       20.27       20.88      1.58 o
   8  -4   6       55.77       58.20      3.23 o
   9  -4   6        0.02       -0.90      1.61 o
  10  -4   6       18.50       19.48      2.20 o
  11  -4   6        1.03       -0.36      1.80 o
 -11  -3   6        0.05       -2.12      4.11 o
 -10  -3   6        0.00        0.28      2.74 o
  -9  -3   6        0.13       -1.41      1.09 o
  -8  -3   6        0.15       -0.83      0.99 o
  -7  -3   6      121.12      112.86      3.50 o
  -6  -3   6      157.17      150.42      2.63 o
  -5  -3   6      350.02      331.49      4.57 o
  -4  -3   6       21.55       17.99      0.81 o
  -3  -3   6        0.63        1.20      0.71 o
  -2  -3   6        1.72        5.21      0.47 o
  -1  -3   6      416.10      443.31      5.53 o
   0  -3   6       18.12       21.98      0.80 o
   1  -3   6       14.65       20.25      0.76 o
   2  -3   6     1897.46     2001.88     24.97 o
   3  -3   6      509.91      569.66      7.16 o
   4  -3   6        6.21        6.29      0.64 o
   5  -3   6      176.67      173.48      3.44 o
   6  -3   6        4.72        4.03      0.80 o
   7  -3   6        0.86        0.82      0.92 o
   8  -3   6       13.21       10.88      1.80 o
   9  -3   6       46.67       41.28      2.68 o
  10  -3   6        2.20        1.98      1.57 o
  11  -3   6        8.44        9.52      2.16 o
 -12  -2   6        7.11        8.14      4.46 o
 -11  -2   6        0.26        0.46      1.81 o
 -10  -2   6        0.47       -1.24      1.45 o
  -9  -2   6        4.73        2.39      1.34 o
  -8  -2   6       73.50       63.60      2.72 o
  -7  -2   6      127.35      125.17      2.68 o
  -6  -2   6       23.09       22.70      1.07 o
  -5  -2   6       27.75       29.00      1.52 o
  -4  -2   6     1247.01     1262.14     13.00 o
  -3  -2   6      515.84      522.76     10.18 o
  -2  -2   6     1174.55     1113.52     11.35 o
  -1  -2   6     1142.77     1130.13     12.04 o
   0  -2   6       23.03       21.91      0.64 o
   1  -2   6      477.21      485.81      5.24 o
   2  -2   6       59.10       64.67      1.29 o
   3  -2   6        1.40        4.64      0.46 o
   4  -2   6      221.85      231.31      3.52 o
   5  -2   6       22.20       16.95      0.87 o
   6  -2   6      181.62      177.08      3.26 o
   7  -2   6     1026.57      964.78     15.14 o
   8  -2   6       17.64       19.51      1.75 o
   9  -2   6        1.43        0.39      1.41 o
  10  -2   6        9.88       11.77      2.02 o
  11  -2   6        2.61        4.58      2.27 o
 -12  -1   6        4.74        5.26      2.23 o
 -11  -1   6       20.15       18.85      2.54 o
 -10  -1   6        5.56        5.06      1.78 o
  -9  -1   6       54.97       52.19      3.71 o
  -8  -1   6        0.83       -0.74      1.06 o
  -7  -1   6      248.65      241.88      4.32 o
  -6  -1   6       79.79       84.28      2.45 o
  -5  -1   6        1.57        1.11      0.55 o
  -4  -1   6      680.01      695.69      7.61 o
  -3  -1   6      320.52      293.87      3.25 o
  -2  -1   6      141.81      137.61      2.01 o
  -1  -1   6       77.09       85.55      1.77 o
   0  -1   6      111.82       97.65      1.51 o
   1  -1   6      521.90      580.89      6.61 o
   2  -1   6     1800.51     2071.23     19.97 o
   3  -1   6     1412.91     1580.61     17.81 o
   4  -1   6      270.51      290.98      4.31 o
   5  -1   6      183.54      173.49      3.37 o
   6  -1   6       53.79       56.58      1.80 o
   7  -1   6      845.65      784.37     12.77 o
   8  -1   6       25.59       27.11      1.93 o
   9  -1   6        4.53        2.80      1.70 o
  10  -1   6       27.85       30.08      2.58 o
  11  -1   6        4.04        1.37      2.38 o
 -12   0   6        0.67        1.28      2.47 o
 -11   0   6        3.34        1.53      1.86 o
 -10   0   6        0.02        0.52      1.49 o
  -9   0   6        2.02        1.64      1.48 o
  -8   0   6        0.51       -0.03      0.99 o
  -7   0   6        9.15       12.63      1.38 o
  -6   0   6       62.04       63.31      1.90 o
  -5   0   6      388.94      356.87      5.03 o
  -4   0   6      165.09      179.83      2.51 o
  -3   0   6      359.95      365.73      4.95 o
  -2   0   6      328.53      337.10      4.75 o
  -1   0   6      383.35      369.94      3.92 o
   0   0   6      366.85      369.79      4.75 o
   1   0   6      709.41      735.72      7.58 o
   2   0   6       27.09       24.53      0.77 o
   3   0   6     1254.21     1282.73     13.70 o
   4   0   6      177.15      168.07      2.79 o
   5   0   6        0.06       -0.49      0.49 o
   6   0   6      461.63      459.84      8.34 o
   7   0   6       34.78       38.47      2.03 o
   8   0   6        4.53        3.61      1.29 o
   9   0   6       46.71       43.68      2.47 o
  10   0   6       38.10       30.09      3.29 o
  11   0   6        2.49        0.20      2.17 o
 -12   1   6        0.99        2.98      2.58 o
 -11   1   6       12.64       14.72      2.99 o
 -10   1   6        0.06       -0.72      1.48 o
  -9   1   6        7.34        8.61      1.81 o
  -8   1   6        3.36        0.67      1.17 o
  -7   1   6       33.26       27.60      1.50 o
  -6   1   6      104.41       94.57      2.38 o
  -5   1   6        4.39        4.31      0.66 o
  -4   1   6     2952.40     2928.06     37.35 o
  -3   1   6     1144.95     1124.96     10.14 o
  -2   1   6      169.62      160.24      2.22 o
  -1   1   6       26.05       19.38      0.69 o
   0   1   6        3.04        1.74      0.35 o
   1   1   6        0.02       -0.20      0.32 o
   2   1   6     2248.53     2636.60     27.26 o
   3   1   6     2937.23     3215.83     31.76 o
   4   1   6      477.73      493.75      6.46 o
   5   1   6      132.19      148.53      2.76 o
   6   1   6      144.24      149.39      3.15 o
   7   1   6        6.16        4.82      1.00 o
   8   1   6       85.16       88.49      2.87 o
   9   1   6        0.31        0.89      1.50 o
  10   1   6       73.78       83.73      4.19 o
  11   1   6        5.22        4.25      3.11 o
 -11   2   6        0.21        0.16      2.15 o
 -10   2   6        2.15        3.11      2.17 o
  -9   2   6       14.18       12.08      1.66 o
  -8   2   6        5.87        2.08      1.23 o
  -7   2   6      542.42      545.09      6.74 o
  -6   2   6       62.38       60.30      1.64 o
  -5   2   6        0.17        0.54      0.56 o
  -4   2   6       32.51       31.05      1.08 o
  -3   2   6      342.55      334.82      4.68 o
  -2   2   6     1830.88     2005.62     20.32 o
  -1   2   6      503.71      509.42      5.55 o
   0   2   6       40.44       50.24      1.16 o
   1   2   6     1721.46     1786.64     17.00 o
   2   2   6      333.40      347.63      4.26 o
   3   2   6       82.43       82.68      1.63 o
   4   2   6       10.96        9.30      0.80 o
   5   2   6        1.50        2.13      0.68 o
   6   2   6       33.10       37.98      1.66 o
   7   2   6      348.23      357.34      6.02 o
   8   2   6       12.64       15.20      2.11 o
   9   2   6        5.37        4.67      1.72 o
  10   2   6       27.71       33.47      3.72 o
  11   2   6        0.01        2.38      2.36 o
 -11   3   6        0.00        3.11      2.45 o
 -10   3   6        0.58       -1.82      3.33 o
  -9   3   6        7.95        4.07      1.42 o
  -8   3   6        0.44        0.55      1.22 o
  -7   3   6       78.63       85.56      2.73 o
  -6   3   6      189.95      184.69      3.04 o
  -5   3   6        5.28        4.96      0.72 o
  -4   3   6        0.41        0.82      0.64 o
  -3   3   6        0.50        0.39      0.49 o
  -2   3   6      125.97      147.67      2.06 o
  -1   3   6      182.81      191.84      2.42 o
   0   3   6      166.02      147.21      2.12 o
   1   3   6       43.11       48.73      1.22 o
   2   3   6      133.70      128.56      2.17 o
   3   3   6       90.79       85.82      1.74 o
   4   3   6      517.03      571.52      6.91 o
   5   3   6       38.34       32.81      1.35 o
   6   3   6      616.45      607.38      8.93 o
   7   3   6       92.14       95.25      3.10 o
   8   3   6       24.03       25.45      2.98 o
   9   3   6       32.92       33.87      3.64 o
  10   3   6       10.31       12.55      2.34 o
  11   3   6        0.97        0.75      2.08 o
 -11   4   6        1.12        1.40      3.54 o
 -10   4   6        0.56        0.97      2.23 o
  -9   4   6       31.30       29.06      2.61 o
  -8   4   6       13.85       16.09      1.78 o
  -7   4   6      364.07      387.04      6.69 o
  -6   4   6      271.09      285.02      4.70 o
  -5   4   6       68.42       64.38      1.65 o
  -4   4   6       41.63       38.36      1.31 o
  -3   4   6       45.84       45.69      1.25 o
  -2   4   6      165.48      162.65      2.43 o
  -1   4   6      283.54      279.10      3.98 o
   0   4   6       11.13        6.39      0.54 o
   1   4   6      374.80      339.79      4.40 o
   2   4   6       20.27       17.13      0.87 o
   3   4   6      331.89      310.49      4.25 o
   4   4   6       38.49       35.80      1.28 o
   5   4   6      198.66      181.54      3.55 o
   6   4   6       18.33       21.77      1.62 o
   7   4   6      554.23      539.74      9.39 o
   8   4   6        3.97        6.42      1.57 o
   9   4   6        0.08       -1.59      1.74 o
  10   4   6       40.62       42.02      4.03 o
 -11   5   6        0.00       -0.68      2.13 o
 -10   5   6        0.01       -1.93      1.87 o
  -9   5   6        8.23        5.99      1.97 o
  -8   5   6       91.09       95.08      3.89 o
  -7   5   6        1.26        3.90      1.31 o
  -6   5   6      300.88      324.24      6.09 o
  -5   5   6        3.50        4.98      0.81 o
  -4   5   6       27.77       31.11      1.12 o
  -3   5   6        2.19        3.43      0.58 o
  -2   5   6       24.00       31.70      0.98 o
  -1   5   6        6.54        4.53      0.52 o
   0   5   6       30.45       32.77      1.41 o
   1   5   6        0.79        1.04      0.49 o
   2   5   6      232.18      253.10      3.93 o
   3   5   6      425.58      435.93      5.61 o
   4   5   6       11.60       16.73      1.03 o
   5   5   6      104.29       94.30      2.93 o
   6   5   6       39.18       44.82      2.18 o
   7   5   6       51.48       48.67      2.43 o
   8   5   6       44.50       39.90      2.96 o
   9   5   6       81.61       87.65      7.83 o
  10   5   6       19.07       12.08      4.72 o
 -10   6   6        0.71       -0.69      1.64 o
  -9   6   6        1.35        1.16      1.63 o
  -8   6   6        0.97        1.43      1.59 o
  -7   6   6        4.54        7.36      2.45 o
  -6   6   6        0.35        0.41      1.52 o
  -5   6   6      133.52      127.98      3.39 o
  -4   6   6       93.52       89.49      2.20 o
  -3   6   6      136.64      149.35      2.64 o
  -2   6   6        5.43        6.62      0.73 o
  -1   6   6       72.10       88.23      1.90 o
   0   6   6       13.11       15.10      0.83 o
   1   6   6       12.76       13.58      0.88 o
   2   6   6       13.71       16.43      1.01 o
   3   6   6      339.72      326.76      5.63 o
   4   6   6      253.48      236.07      4.98 o
   5   6   6       14.98       19.88      2.58 o
   6   6   6      213.98      207.48      4.91 o
   7   6   6       33.27       36.55      3.14 o
   8   6   6        5.54        9.74      9.18 o
   9   6   6       10.95       20.10      5.19 o
  10   6   6       34.82       38.89      6.47 o
 -10   7   6        0.98       -0.96      1.73 o
  -9   7   6        2.67        3.18      1.78 o
  -8   7   6        3.26        7.70      2.88 o
  -7   7   6       11.55       11.81      1.85 o
  -6   7   6        0.58        1.28      1.36 o
  -5   7   6       26.75       29.39      2.09 o
  -4   7   6      143.86      133.16      3.90 o
  -3   7   6      120.26      123.72      2.62 o
  -2   7   6       18.00       22.60      1.10 o
  -1   7   6        1.33       -0.57      0.64 o
   0   7   6      444.86      415.58      5.38 o
   1   7   6       73.89       86.24      2.35 o
   2   7   6      335.78      325.30      5.45 o
   3   7   6      227.63      207.17      5.29 o
   4   7   6        0.69       -0.03      1.79 o
   5   7   6       82.30       86.70      4.47 o
   6   7   6       70.21       68.00      5.71 o
   7   7   6       29.27       30.15      4.34 o
   8   7   6       18.62       25.36     11.14 o
   9   7   6        1.20        2.55      3.78 o
  -9   8   6        0.40        1.12      1.76 o
  -8   8   6        3.40        2.63      1.77 o
  -7   8   6       45.95       45.64      2.91 o
  -6   8   6        3.96        5.61      1.64 o
  -5   8   6        0.69       -1.31      1.80 o
  -4   8   6        0.09       -1.03      1.12 o
  -3   8   6       66.58       66.97      2.76 o
  -2   8   6        1.07        0.70      0.90 o
  -1   8   6        0.21       -0.56      0.92 o
   0   8   6       47.26       47.15      3.20 o
   1   8   6       13.07       11.15      1.52 o
   2   8   6        0.48        0.21      1.45 o
   3   8   6      195.85      182.11      6.63 o
   4   8   6       47.82       44.11      6.96 o
   5   8   6       22.48       21.40      2.60 o
   6   8   6        2.44        5.01      1.87 o
   7   8   6       16.48       15.68      2.62 o
   8   8   6        7.61       18.72     12.51 o
  -8   9   6        0.89        3.20      1.70 o
  -7   9   6        6.48        8.39      2.21 o
  -6   9   6        2.10       -1.16      1.83 o
  -5   9   6       16.30       18.19      1.86 o
  -4   9   6        9.38       10.19      2.10 o
  -3   9   6        0.00        0.26      1.61 o
  -2   9   6        0.14       -0.87      1.06 o
  -1   9   6        0.02       -0.99      1.08 o
   0   9   6       72.51       73.76      3.00 o
   1   9   6       48.10       52.45      2.61 o
   2   9   6        0.84       -0.76      1.50 o
   3   9   6       60.44       57.31      3.54 o
   4   9   6       15.66       16.28      2.39 o
   5   9   6       35.49       33.25      3.13 o
   6   9   6       60.52       64.47      5.93 o
   7   9   6       11.91       20.63      6.40 o
  -7  10   6        1.80        2.92      1.67 o
  -6  10   6       10.15        6.70      2.65 o
  -5  10   6        9.55       10.25      2.09 o
  -4  10   6        5.06        5.52      1.47 o
  -3  10   6       47.51       49.01      3.01 o
  -2  10   6        8.80        8.39      1.45 o
  -1  10   6       39.05       41.11      3.11 o
   0  10   6        0.63       -0.31      1.18 o
   1  10   6        3.79        2.78      1.30 o
   2  10   6        0.20        0.22      1.21 o
   3  10   6        5.53        4.31      2.47 o
   4  10   6       10.27       16.32      2.54 o
   5  10   6       65.50       76.83      9.05 o
   6  10   6        5.48       10.92      5.60 o
  -5  11   6        1.42        2.04      1.36 o
  -4  11   6        3.87        4.05      1.37 o
  -3  11   6       11.83       17.65      2.52 o
  -2  11   6        0.43        1.17      1.84 o
  -1  11   6       18.89       15.12      1.68 o
   0  11   6       11.25       12.37      1.60 o
   1  11   6        5.48        6.87      2.36 o
   2  11   6        0.37        1.23      1.70 o
   3  11   6        2.73        2.96      1.86 o
   4  11   6        0.04        0.65      2.06 o
  -2  12   6        7.12        7.86      1.40 o
  -1  12   6       44.19       55.86      2.57 o
   0  12   6        8.36        9.14      1.54 o
   1  12   6        6.32        9.10      1.98 o
   0 -13   7        3.44       10.62      4.39 o
   1 -13   7        2.10       10.66      4.62 o
  -4 -12   7        8.63        6.13      2.01 o
  -3 -12   7       23.82       22.40      2.26 o
  -2 -12   7        1.16       -0.03      0.90 o
  -1 -12   7        3.27        2.56      0.96 o
   0 -12   7       39.29       48.18      8.64 o
   1 -12   7       17.35       21.52      6.42 o
   2 -12   7       21.79       22.27      6.13 o
   3 -12   7       12.61       17.60      5.29 o
  -6 -11   7        0.02        0.57      1.73 o
  -5 -11   7        0.30        0.85      1.58 o
  -4 -11   7        3.43        3.19      1.23 o
  -3 -11   7        3.82        2.50      1.07 o
  -2 -11   7       43.89       42.29      1.93 o
  -1 -11   7       38.08       41.81      1.65 o
   0 -11   7        0.44        0.61      4.15 o
   1 -11   7       26.93       29.73      6.70 o
   2 -11   7        1.04        6.42      4.25 o
   3 -11   7        5.19        5.66      4.34 o
   4 -11   7        2.05        3.29      0.93 o
   5 -11   7       15.72       18.37      1.31 o
   6 -11   7        1.04        1.35      1.08 o
  -7 -10   7        4.00        7.04      2.20 o
  -6 -10   7        0.21        1.69      1.66 o
  -5 -10   7       19.18       19.28      1.86 o
  -4 -10   7        0.53       -0.26      0.87 o
  -3 -10   7        7.43        8.85      1.10 o
  -2 -10   7        0.20       -0.31      0.66 o
  -1 -10   7       47.70       50.29      1.36 o
   0 -10   7        9.99       14.21      1.07 o
   1 -10   7        0.00       -0.90      3.59 o
   2 -10   7        0.11        0.19      3.07 o
   3 -10   7       13.16       15.78      1.06 o
   4 -10   7        2.54        4.28      1.40 o
   5 -10   7        2.14        4.18      0.98 o
   6 -10   7       17.91       18.42      1.74 o
   7 -10   7        0.01       -0.15      1.52 o
  -8  -9   7        7.35        5.33      1.85 o
  -7  -9   7        0.21       -0.39      1.39 o
  -6  -9   7        0.03        0.06      1.20 o
  -5  -9   7       30.95       28.88      2.55 o
  -4  -9   7        9.45       10.35      1.40 o
  -3  -9   7      108.30      107.41      3.21 o
  -2  -9   7       32.06       31.52      1.58 o
  -1  -9   7        9.89        7.18      0.72 o
   0  -9   7        8.14        5.36      0.57 o
   1  -9   7       12.77        9.31      0.87 o
   2  -9   7       42.33       42.38      1.63 o
   3  -9   7       50.62       43.96      1.30 o
   4  -9   7       30.26       27.16      1.83 o
   5  -9   7        6.29        4.45      1.04 o
   6  -9   7        8.56        9.29      1.37 o
   7  -9   7        7.23       10.26      1.87 o
   8  -9   7        2.16        0.74      1.60 o
  -9  -8   7        0.00        1.55      1.75 o
  -8  -8   7       14.64        7.80      1.95 o
  -7  -8   7       26.71       25.11      2.80 o
  -6  -8   7        6.09        4.54      2.29 o
  -5  -8   7        4.78        5.26      1.26 o
  -4  -8   7       26.33       27.34      1.56 o
  -3  -8   7       80.67       84.68      2.75 o
  -2  -8   7       61.03       59.48      1.79 o
  -1  -8   7       14.92       12.25      0.84 o
   0  -8   7        1.41        1.22      0.52 o
   1  -8   7        0.27       -0.20      0.45 o
   2  -8   7       73.74       69.71      1.64 o
   3  -8   7        7.60        5.75      0.70 o
   4  -8   7       65.96       67.02      1.69 o
   5  -8   7       40.80       38.16      1.82 o
   6  -8   7        7.16        9.90      1.34 o
   7  -8   7        2.90        2.39      1.21 o
   8  -8   7        3.28       -1.06      1.57 o
   9  -8   7        0.05       -0.75      1.87 o
 -10  -7   7        6.00        2.80      1.98 o
  -9  -7   7        0.42       -1.89      1.65 o
  -8  -7   7        9.04       11.73      2.55 o
  -7  -7   7       24.52       18.83      2.55 o
  -6  -7   7        0.28        1.16      1.48 o
  -5  -7   7       68.15       74.16      2.26 o
  -4  -7   7      229.24      217.50      4.53 o
  -3  -7   7      225.71      230.98      3.95 o
  -2  -7   7        1.46        1.79      0.60 o
  -1  -7   7        0.15       -0.69      0.46 o
   0  -7   7       47.89       53.72      1.29 o
   1  -7   7       63.76       64.42      1.57 o
   2  -7   7        4.78        1.49      0.58 o
   3  -7   7      241.12      214.31      3.69 o
   4  -7   7      147.35      142.35      2.90 o
   5  -7   7       10.89        8.41      1.09 o
   6  -7   7        0.02       -1.42      0.95 o
   7  -7   7       11.76       12.30      1.28 o
   8  -7   7        0.06        0.09      1.11 o
   9  -7   7        6.63        8.67      1.59 o
  10  -7   7        5.29        4.66      1.66 o
 -10  -6   7        4.25        1.72      2.05 o
  -9  -6   7       21.11       19.00      2.95 o
  -8  -6   7       40.69       39.96      3.55 o
  -7  -6   7        4.48        8.48      2.11 o
  -6  -6   7        2.74        0.93      1.48 o
  -5  -6   7        1.00        2.07      0.83 o
  -4  -6   7        0.30        0.96      0.59 o
  -3  -6   7        3.21        2.74      0.55 o
  -2  -6   7       93.83       91.40      1.98 o
  -1  -6   7       19.18       19.04      0.86 o
   0  -6   7     1314.23     1379.65     17.40 o
   1  -6   7       71.76       66.39      1.64 o
   2  -6   7      299.13      304.11      5.01 o
   3  -6   7      165.44      167.22      3.29 o
   4  -6   7      454.84      388.62      6.15 o
   5  -6   7       78.25       74.96      1.66 o
   6  -6   7      148.59      148.59      2.92 o
   7  -6   7       21.02       22.24      1.27 o
   8  -6   7        5.93        7.81      1.46 o
   9  -6   7        6.00        4.88      1.93 o
  10  -6   7        6.84        4.82      2.99 o
 -11  -5   7        0.29        0.41      2.47 o
 -10  -5   7       43.70       38.16      3.94 o
  -9  -5   7       10.32       11.71      3.66 o
  -8  -5   7        2.14        4.47      2.12 o
  -7  -5   7        5.16        2.35      1.77 o
  -6  -5   7       10.94        9.28      1.74 o
  -5  -5   7       31.26       31.07      1.22 o
  -4  -5   7        7.72        3.80      0.62 o
  -3  -5   7      234.41      239.94      3.81 o
  -2  -5   7        8.54        7.35      0.70 o
  -1  -5   7        4.72        6.66      0.50 o
   0  -5   7        0.36        0.22      0.51 o
   1  -5   7      577.22      664.36      9.92 o
   2  -5   7       21.14       19.47      0.75 o
   3  -5   7        8.11        9.29      0.66 o
   4  -5   7      236.56      241.01      3.39 o
   5  -5   7      172.80      165.32      3.54 o
   6  -5   7      277.51      268.05      4.57 o
   7  -5   7        6.36        6.26      1.36 o
   8  -5   7        2.49        1.77      1.35 o
   9  -5   7       12.68       11.39      1.90 o
  10  -5   7        2.90        2.83      1.64 o
 -11  -4   7        1.37        2.49      2.47 o
 -10  -4   7       12.46       10.85      3.96 o
  -9  -4   7       68.36       59.86      4.19 o
  -8  -4   7       48.25       46.25      2.90 o
  -7  -4   7      106.38      100.05      2.92 o
  -6  -4   7      135.37      147.07      2.90 o
  -5  -4   7      425.40      413.69      7.07 o
  -4  -4   7      171.06      171.03      3.82 o
  -3  -4   7        9.16       14.97      0.82 o
  -2  -4   7        0.37       -0.30      0.39 o
  -1  -4   7       15.14       17.01      0.69 o
   0  -4   7       84.04       74.96      1.42 o
   1  -4   7       15.11       13.62      0.61 o
   2  -4   7        8.17        8.03      0.54 o
   3  -4   7        3.84        1.80      0.46 o
   4  -4   7      128.45      141.03      2.37 o
   5  -4   7      157.26      154.57      2.83 o
   6  -4   7      999.38      977.56     16.89 o
   7  -4   7        3.00        3.03      1.34 o
   8  -4   7        2.73        1.59      1.65 o
   9  -4   7       10.87       10.77      2.29 o
  10  -4   7        2.94        3.33      1.69 o
  11  -4   7        1.08        2.88      1.79 o
 -11  -3   7        0.82        1.09      3.40 o
 -10  -3   7        0.22        0.80      2.88 o
  -9  -3   7       14.31       14.97      2.16 o
  -8  -3   7        7.49        9.11      1.50 o
  -7  -3   7      259.33      262.72      5.15 o
  -6  -3   7        6.49        7.15      0.97 o
  -5  -3   7      301.54      291.93      4.54 o
  -4  -3   7       64.12       71.26      1.89 o
  -3  -3   7      108.16      107.13      2.18 o
  -2  -3   7        0.02        0.32      0.37 o
  -1  -3   7       99.75       98.88      1.69 o
   0  -3   7      170.14      189.61      3.92 o
   1  -3   7       95.11      117.23      2.19 o
   2  -3   7      461.76      506.10      6.45 o
   3  -3   7      346.78      371.03      5.07 o
   4  -3   7       73.91       80.94      1.86 o
   5  -3   7      233.38      219.41      3.66 o
   6  -3   7      284.86      265.21      4.76 o
   7  -3   7      666.67      670.05     12.83 o
   8  -3   7       17.35       16.39      1.93 o
   9  -3   7        5.92        5.19      1.62 o
  10  -3   7        9.94       11.99      2.01 o
  11  -3   7        1.03        1.83      1.79 o
 -11  -2   7        0.62        0.47      3.40 o
 -10  -2   7        5.53        7.25      2.43 o
  -9  -2   7        4.38        4.22      1.65 o
  -8  -2   7        5.54        3.30      1.25 o
  -7  -2   7      193.16      193.99      4.26 o
  -6  -2   7      493.52      455.28      6.11 o
  -5  -2   7       18.42       22.01      1.06 o
  -4  -2   7       94.29       89.48      1.77 o
  -3  -2   7      683.11      750.12      8.08 o
  -2  -2   7      120.71      127.18      1.95 o
  -1  -2   7      651.32      662.15      7.07 o
   0  -2   7       84.16      105.40      1.87 o
   1  -2   7        6.50        5.38      0.49 o
   2  -2   7       30.83       35.07      1.01 o
   3  -2   7       47.10       42.78      1.12 o
   4  -2   7       40.68       39.92      1.22 o
   5  -2   7      385.38      393.09      5.25 o
   6  -2   7       10.65       10.98      1.12 o
   7  -2   7       43.41       36.21      2.67 o
   8  -2   7       91.10       90.11      3.68 o
   9  -2   7        4.15        2.43      1.59 o
  10  -2   7        5.13        5.41      2.97 o
  11  -2   7        0.30        2.40      2.25 o
 -11  -1   7        0.31        2.67      1.92 o
 -10  -1   7        1.27        2.64      1.64 o
  -9  -1   7       18.88       20.86      2.49 o
  -8  -1   7       22.26       27.63      2.03 o
  -7  -1   7        4.88        4.55      0.98 o
  -6  -1   7       19.28       21.03      1.14 o
  -5  -1   7       93.70       71.82      2.25 o
  -4  -1   7      366.39      326.35      4.16 o
  -3  -1   7        1.23        3.01      0.46 o
  -2  -1   7      210.50      234.66      3.28 o
  -1  -1   7        1.38        0.95      0.29 o
   0  -1   7      260.16      289.22      4.83 o
   1  -1   7     1504.75     1521.84     19.49 o
   2  -1   7     2000.44     2200.31     24.50 o
   3  -1   7      149.96      146.75      2.49 o
   4  -1   7        3.83        6.32      0.62 o
   5  -1   7        0.13       -0.05      0.54 o
   6  -1   7      153.57      154.04      3.13 o
   7  -1   7        0.09       -1.41      0.94 o
   8  -1   7       13.74       11.96      1.70 o
   9  -1   7       12.88       10.30      1.92 o
  10  -1   7        8.32        7.31      4.55 o
  11  -1   7        0.27        0.95      2.17 o
 -11   0   7        2.40        5.32      2.09 o
 -10   0   7        3.00        5.92      1.95 o
  -9   0   7       16.08       20.36      2.30 o
  -8   0   7       68.45       64.71      2.53 o
  -7   0   7      190.81      191.48      3.92 o
  -6   0   7      122.02      116.58      2.69 o
  -5   0   7       54.64       56.67      1.62 o
  -4   0   7      205.16      197.28      2.91 o
  -3   0   7      433.71      443.02      4.89 o
  -2   0   7        8.37       11.77      0.63 o
  -1   0   7        5.55        8.66      0.51 o
   0   0   7       59.15       61.00      1.23 o
   1   0   7      172.07      195.35      2.61 o
   2   0   7      177.21      196.24      2.89 o
   3   0   7       32.18       39.18      1.23 o
   4   0   7       22.20       18.65      0.94 o
   5   0   7        1.56        1.77      0.67 o
   6   0   7      496.52      461.17      6.76 o
   7   0   7      282.59      278.94      5.96 o
   8   0   7       52.13       52.94      2.57 o
   9   0   7        4.90        4.80      1.52 o
  10   0   7        8.34        7.76      2.50 o
  11   0   7        0.70       -2.77      1.96 o
 -11   1   7        4.01        5.94      2.52 o
 -10   1   7        5.33        5.96      1.86 o
  -9   1   7        9.45        9.94      2.34 o
  -8   1   7      115.23      114.70      3.73 o
  -7   1   7      161.40      159.19      3.18 o
  -6   1   7       24.92       24.32      1.34 o
  -5   1   7       24.27       20.45      1.17 o
  -4   1   7        2.34        4.38      0.60 o
  -3   1   7      387.20      376.71      4.69 o
  -2   1   7        2.27        1.49      0.36 o
  -1   1   7      211.11      219.51      2.71 o
   0   1   7        3.49        3.95      0.51 o
   1   1   7       74.67       63.61      1.39 o
   2   1   7      944.92      985.85     10.47 o
   3   1   7     1199.59     1252.31     14.06 o
   4   1   7        3.87        2.98      0.64 o
   5   1   7      185.83      170.40      3.12 o
   6   1   7      169.76      161.98      3.41 o
   7   1   7      209.55      204.28      4.50 o
   8   1   7       82.71       86.15      3.26 o
   9   1   7        5.28        6.16      1.89 o
  10   1   7        4.20        4.39      2.34 o
  11   1   7        8.54        3.60      2.45 o
 -11   2   7        0.01       -3.18      2.12 o
 -10   2   7        2.80        1.50      2.35 o
  -9   2   7        1.80        1.03      1.56 o
  -8   2   7       29.86       26.28      2.02 o
  -7   2   7      674.95      678.11     10.32 o
  -6   2   7      285.84      276.98      4.29 o
  -5   2   7       18.69       22.46      1.05 o
  -4   2   7        4.66        6.73      0.68 o
  -3   2   7        1.74        1.17      0.47 o
  -2   2   7       13.75       13.82      0.73 o
  -1   2   7        0.08        0.41      0.38 o
   0   2   7       46.22       41.34      1.15 o
   1   2   7       72.74       72.07      1.51 o
   2   2   7       13.48       14.05      0.76 o
   3   2   7      838.87      866.54     10.15 o
   4   2   7      144.62      142.54      2.98 o
   5   2   7      690.42      709.66      9.93 o
   6   2   7       79.79       62.04      2.47 o
   7   2   7       44.86       46.02      2.20 o
   8   2   7       29.24       22.73      2.40 o
   9   2   7       37.14       36.29      2.90 o
  10   2   7       24.22       30.72      3.06 o
  11   2   7        0.48       -1.60      2.40 o
 -11   3   7        1.26        3.07      2.42 o
 -10   3   7       10.42       11.10      2.83 o
  -9   3   7       10.22        9.73      1.99 o
  -8   3   7       10.19       10.67      1.44 o
  -7   3   7      125.87      145.71      3.72 o
  -6   3   7       62.72       70.89      2.17 o
  -5   3   7      304.92      311.36      5.04 o
  -4   3   7      122.09      127.63      2.30 o
  -3   3   7       47.77       49.61      1.36 o
  -2   3   7        0.23       -0.25      0.42 o
  -1   3   7      398.67      401.87      5.23 o
   0   3   7       12.81        8.83      0.68 o
   1   3   7     1025.84     1102.92     11.71 o
   2   3   7      389.79      410.23      5.06 o
   3   3   7      213.24      210.37      3.14 o
   4   3   7       26.00       28.49      1.26 o
   5   3   7       53.64       46.02      1.83 o
   6   3   7       30.76       26.77      1.57 o
   7   3   7     1039.21      987.79     17.26 o
   8   3   7       32.80       39.83      2.92 o
   9   3   7        4.79        8.20      2.21 o
  10   3   7        4.55        5.45      2.19 o
  11   3   7        0.09       -1.64      2.42 o
 -11   4   7        2.60        2.63      4.39 o
 -10   4   7        1.67        1.48      2.23 o
  -9   4   7       28.61       26.60      2.64 o
  -8   4   7       27.68       30.60      2.26 o
  -7   4   7       20.11       14.91      1.47 o
  -6   4   7        5.14        5.94      1.10 o
  -5   4   7       33.25       28.58      1.31 o
  -4   4   7      122.48      132.79      2.40 o
  -3   4   7      731.18      781.84     10.24 o
  -2   4   7        5.52        8.18      0.69 o
  -1   4   7       21.19       24.94      0.94 o
   0   4   7        4.11        2.88      0.57 o
   1   4   7      125.52      126.53      2.29 o
   2   4   7       20.06       21.99      1.28 o
   3   4   7       44.66       45.22      1.43 o
   4   4   7       77.95       79.62      1.96 o
   5   4   7      327.65      318.53      5.04 o
   6   4   7        0.62        0.29      1.07 o
   7   4   7        1.97        3.15      1.25 o
   8   4   7        5.27        7.51      1.63 o
   9   4   7        2.77        0.16      1.75 o
  10   4   7       18.40       25.88      3.78 o
 -10   5   7        1.91        1.22      2.27 o
  -9   5   7        0.83        2.10      1.80 o
  -8   5   7      123.48      140.31      6.73 o
  -7   5   7       12.58       18.36      2.04 o
  -6   5   7       59.01       64.62      2.39 o
  -5   5   7       84.96       89.55      2.71 o
  -4   5   7        1.41        0.52      0.80 o
  -3   5   7       39.00       45.20      1.45 o
  -2   5   7        3.61        3.18      0.69 o
  -1   5   7       59.21       62.47      1.58 o
   0   5   7        4.82        5.38      0.74 o
   1   5   7        3.15        0.72      0.55 o
   2   5   7        9.47        9.46      0.87 o
   3   5   7      187.64      172.06      3.00 o
   4   5   7       12.39       13.17      1.23 o
   5   5   7       15.94       16.08      1.53 o
   6   5   7       85.24       83.14      3.93 o
   7   5   7      119.28      143.28      4.27 o
   8   5   7       24.80       38.55      4.26 o
   9   5   7       29.39       36.43      5.80 o
  10   5   7        0.46       -0.99      3.73 o
 -10   6   7        5.64        2.99      2.44 o
  -9   6   7        0.51        1.07      1.73 o
  -8   6   7      195.47      207.59      6.20 o
  -7   6   7        1.65        2.28      1.63 o
  -6   6   7        0.15        0.88      1.29 o
  -5   6   7        9.54        8.99      1.39 o
  -4   6   7       47.71       47.19      2.59 o
  -3   6   7       22.27       24.92      1.18 o
  -2   6   7       13.76       15.45      0.97 o
  -1   6   7        8.15        5.41      0.76 o
   0   6   7       65.14       68.80      1.78 o
   1   6   7        2.59        2.49      0.79 o
   2   6   7      214.62      205.04      3.98 o
   3   6   7        8.84        7.99      1.27 o
   4   6   7        7.87       11.48      1.36 o
   5   6   7      137.56      127.63      3.70 o
   6   6   7      108.19      116.90      4.19 o
   7   6   7        2.19        1.59      1.82 o
   8   6   7       31.50       50.34     14.77 o
   9   6   7        1.67        5.19      3.92 o
  -9   7   7        0.91        2.49      1.83 o
  -8   7   7       30.09       28.33      2.60 o
  -7   7   7       48.69       46.80      2.96 o
  -6   7   7       18.97       23.80      2.25 o
  -5   7   7       58.90       52.32      2.70 o
  -4   7   7       22.10       17.83      1.79 o
  -3   7   7        0.04        0.20      1.63 o
  -2   7   7        2.30        2.28      1.05 o
  -1   7   7        0.79        0.24      0.65 o
   0   7   7      168.62      164.82      3.22 o
   1   7   7       95.23       80.53      2.66 o
   2   7   7      147.34      146.62      4.32 o
   3   7   7      206.91      200.98      6.00 o
   4   7   7        3.01        2.05      2.07 o
   5   7   7       10.91       15.53      2.37 o
   6   7   7        6.25        6.63      2.15 o
   7   7   7        6.08       12.74      3.60 o
   8   7   7       51.80       68.73     18.67 o
  -8   8   7        3.93        5.80      1.88 o
  -7   8   7        0.00        2.15      1.65 o
  -6   8   7        1.17        0.09      1.41 o
  -5   8   7       21.40       20.24      2.00 o
  -4   8   7       31.36       32.32      2.20 o
  -3   8   7       10.01       10.83      1.61 o
  -2   8   7      136.55      136.77      4.09 o
  -1   8   7       38.25       37.84      2.24 o
   0   8   7        0.97        1.26      1.24 o
   1   8   7       19.18       20.51      1.88 o
   2   8   7       46.70       42.18      3.05 o
   3   8   7        2.98        0.29      1.58 o
   4   8   7       30.42       23.64      5.16 o
   5   8   7       12.12       12.18      2.32 o
   6   8   7       53.51       63.31      6.28 o
   7   8   7       21.45       29.75      6.04 o
   8   8   7        6.30        7.69      4.53 o
  -7   9   7        2.99        3.32      1.71 o
  -6   9   7        2.40        1.97      3.92 o
  -5   9   7        0.39        2.08      1.50 o
  -4   9   7        3.18        0.96      1.28 o
  -3   9   7        0.30        0.43      1.22 o
  -2   9   7       40.31       35.08      2.59 o
  -1   9   7      189.45      175.63      4.84 o
   0   9   7       24.31       21.86      1.96 o
   1   9   7      119.62      119.04      4.78 o
   2   9   7      119.18      114.75      4.89 o
   3   9   7        3.81        5.89      1.92 o
   4   9   7       12.98       10.91      2.29 o
   5   9   7       15.45       16.69      3.34 o
   6   9   7        9.06       15.08      4.72 o
   7   9   7       32.98       81.69      9.16 o
  -6  10   7        8.63        6.08      1.98 o
  -5  10   7        7.57        7.97      1.77 o
  -4  10   7        9.51        9.45      1.70 o
  -3  10   7       33.85       45.58      4.63 o
  -2  10   7        1.08        1.92      1.31 o
  -1  10   7       15.23       16.41      2.27 o
   0  10   7        8.35        5.00      2.18 o
   1  10   7        0.07        1.02      1.30 o
   2  10   7       39.48       33.39      2.86 o
   3  10   7        0.33       -0.31      1.83 o
   4  10   7       28.59       32.82      3.90 o
   5  10   7        1.68        5.50      4.23 o
  -4  11   7        0.01        0.84      1.96 o
  -3  11   7        0.11        1.17      1.38 o
  -2  11   7        8.00       12.56      1.74 o
  -1  11   7        1.07        4.57      1.37 o
   0  11   7        0.06        2.73      2.08 o
   1  11   7        4.39        4.17      2.38 o
   2  11   7        0.01       -0.33      2.48 o
   3  11   7        1.02        0.85      1.53 o
  -4 -12   8        6.25        5.25      1.77 o
  -3 -12   8        2.72        2.03      1.16 o
  -2 -12   8        4.49        6.82      1.33 o
  -1 -12   8        0.07       -0.24      0.92 o
   0 -12   8        0.33       -4.91      3.78 o
   1 -12   8        0.27        3.07      3.96 o
   2 -12   8        8.25       17.27      5.71 o
  -5 -11   8        0.22        0.02      1.44 o
  -4 -11   8        0.02        0.48      1.48 o
  -3 -11   8        0.02       -0.02      1.03 o
  -2 -11   8       41.58       45.34      2.04 o
  -1 -11   8        3.91        2.14      0.81 o
   0 -11   8        0.39       -0.19      0.77 o
   1 -11   8       23.68       20.91      5.80 o
   2 -11   8        5.98        6.51      4.53 o
   3 -11   8        0.07        4.20      3.96 o
   4 -11   8        0.02        0.02      1.16 o
   5 -11   8        6.82        6.55      1.20 o
   6 -11   8        1.28       -0.13      1.19 o
  -7 -10   8        2.68        2.32      1.61 o
  -6 -10   8        0.11        2.02      1.66 o
  -5 -10   8        2.45        4.48      1.47 o
  -4 -10   8       37.65       37.97      3.54 o
  -3 -10   8        0.45       -0.10      0.94 o
  -2 -10   8        1.40        0.66      0.74 o
  -1 -10   8       59.59       67.66      2.12 o
   0 -10   8        3.40        2.31      0.56 o
   1 -10   8        0.07        0.29      0.73 o
   2 -10   8        2.40        0.11      0.70 o
   3 -10   8        4.53        4.57      0.72 o
   4 -10   8        8.11        7.90      1.29 o
   5 -10   8        6.42        3.78      1.03 o
   6 -10   8        0.41       -1.45      1.01 o
   7 -10   8        1.43        1.04      1.53 o
  -8  -9   8        3.49        6.42      1.92 o
  -7  -9   8        0.50        2.18      1.52 o
  -6  -9   8        1.12        2.73      1.70 o
  -5  -9   8       62.82       60.58      3.50 o
  -4  -9   8      126.05      126.24      3.85 o
  -3  -9   8      108.59      116.10      2.98 o
  -2  -9   8       46.28       50.37      2.04 o
  -1  -9   8        0.82        0.33      0.61 o
   0  -9   8       23.38       25.42      1.09 o
   1  -9   8        1.40        0.39      0.54 o
   2  -9   8        0.03       -0.78      0.52 o
   3  -9   8       70.99       67.18      1.74 o
   4  -9   8        3.42        4.21      0.90 o
   5  -9   8       28.25       26.51      1.66 o
   6  -9   8        0.48       -1.31      1.03 o
   7  -9   8        4.74        4.44      1.65 o
   8  -9   8        0.17       -2.04      1.65 o
  -9  -8   8        0.01       -1.94      1.70 o
  -8  -8   8        0.12       -0.41      1.75 o
  -7  -8   8        1.68        3.79      1.89 o
  -6  -8   8        0.76       -1.15      1.44 o
  -5  -8   8        3.08        3.57      1.33 o
  -4  -8   8        1.06        0.83      0.93 o
  -3  -8   8       20.30       21.78      1.54 o
  -2  -8   8        8.04       11.19      1.15 o
  -1  -8   8      101.04      104.85      2.42 o
   0  -8   8       29.85       24.55      1.11 o
   1  -8   8       15.26       14.61      0.90 o
   2  -8   8      112.50      105.33      2.32 o
   3  -8   8      120.62      113.31      2.46 o
   4  -8   8       87.23       82.06      2.46 o
   5  -8   8       56.41       59.74      2.42 o
   6  -8   8       22.09       23.31      1.77 o
   7  -8   8        5.18        3.34      1.79 o
   8  -8   8       10.36       10.90      2.20 o
   9  -8   8        3.83        2.64      3.99 o
  -9  -7   8        0.01       -1.55      1.92 o
  -8  -7   8        0.60       -0.71      1.95 o
  -7  -7   8        2.37        1.45      1.76 o
  -6  -7   8       27.39       28.32      3.49 o
  -5  -7   8      155.55      154.61      3.92 o
  -4  -7   8      129.65      131.93      3.98 o
  -3  -7   8       64.03       63.81      4.06 o
  -2  -7   8       78.43       72.83      2.38 o
  -1  -7   8        2.81        2.91      0.63 o
   0  -7   8       85.63       76.31      1.72 o
   1  -7   8      203.84      201.11      4.11 o
   2  -7   8      338.88      328.64      5.48 o
   3  -7   8       20.54       22.42      1.19 o
   4  -7   8      305.01      297.69      5.73 o
   5  -7   8       19.12       15.80      1.82 o
   6  -7   8        7.71       10.60      1.44 o
   7  -7   8        2.01       -0.05      0.70 o
   8  -7   8        5.08        2.92      1.70 o
   9  -7   8        1.83        0.49      1.66 o
 -10  -6   8       12.50       10.78      3.00 o
  -9  -6   8        1.46        1.12      2.15 o
  -8  -6   8       21.64       28.16      4.96 o
  -7  -6   8        2.48        4.41      1.92 o
  -6  -6   8       27.06       20.83      2.02 o
  -5  -6   8      190.83      194.19      4.35 o
  -4  -6   8      104.45      101.10      2.81 o
  -3  -6   8       63.80       67.83      3.88 o
  -2  -6   8        0.73        1.81      0.62 o
  -1  -6   8       25.08       25.01      1.05 o
   0  -6   8      110.02      135.58      2.49 o
   1  -6   8       13.17       13.35      0.88 o
   2  -6   8      133.48      122.26      3.01 o
   3  -6   8       11.21       12.89      1.19 o
   4  -6   8      177.84      171.35      3.11 o
   5  -6   8       80.01       70.19      1.67 o
   6  -6   8        0.04       -0.99      0.66 o
   7  -6   8        0.66       -0.55      1.00 o
   8  -6   8       13.41       11.37      1.60 o
   9  -6   8       24.47       29.02      2.28 o
  10  -6   8        3.31        3.40      1.75 o
 -10  -5   8       15.05       17.93      4.86 o
  -9  -5   8       36.99       42.23      3.86 o
  -8  -5   8       40.69       29.92      3.19 o
  -7  -5   8        4.74        2.44      1.52 o
  -6  -5   8        0.08        2.00      1.33 o
  -5  -5   8       34.07       36.19      2.21 o
  -4  -5   8       46.05       45.02      1.51 o
  -3  -5   8       31.27       34.45      1.23 o
  -2  -5   8        0.24        0.48      0.43 o
  -1  -5   8       22.73       25.55      0.93 o
   0  -5   8      103.47      108.36      2.15 o
   1  -5   8        5.57        5.12      0.54 o
   2  -5   8       37.00       39.21      1.20 o
   3  -5   8       97.70       91.92      1.78 o
   4  -5   8       50.55       56.77      1.88 o
   5  -5   8       36.63       40.11      1.75 o
   6  -5   8      203.80      188.78      5.72 o
   7  -5   8       26.45       18.80      1.78 o
   8  -5   8       67.38       64.71      3.06 o
   9  -5   8        3.17        0.34      1.44 o
  10  -5   8       11.18       14.01      2.19 o
 -11  -4   8        2.14        2.69      4.11 o
 -10  -4   8        1.03       -2.12      2.97 o
  -9  -4   8       23.29       28.60      3.39 o
  -8  -4   8       12.20       13.58      2.59 o
  -7  -4   8       43.64       43.76      2.37 o
  -6  -4   8      119.18      125.30      3.52 o
  -5  -4   8      103.21      111.09      2.33 o
  -4  -4   8        3.89        6.83      0.71 o
  -3  -4   8        0.04       -0.14      0.50 o
  -2  -4   8      215.09      211.00      3.02 o
  -1  -4   8      381.67      419.16      5.47 o
   0  -4   8        3.41        3.11      0.52 o
   1  -4   8        2.11        2.42      0.48 o
   2  -4   8       12.65        8.77      0.69 o
   3  -4   8       12.57       13.82      1.00 o
   4  -4   8       18.45       15.94      0.92 o
   5  -4   8       14.56       17.95      1.09 o
   6  -4   8       38.66       32.28      1.81 o
   7  -4   8       40.68       39.62      2.36 o
   8  -4   8       11.61       13.48      1.81 o
   9  -4   8        6.40        4.86      1.65 o
  10  -4   8        0.54        0.24      1.62 o
 -11  -3   8        0.92        2.17      3.63 o
 -10  -3   8       18.45       18.64      4.58 o
  -9  -3   8        0.26       -0.30      1.95 o
  -8  -3   8        4.16        2.45      1.16 o
  -7  -3   8       23.00       24.17      1.65 o
  -6  -3   8       16.15       14.84      1.35 o
  -5  -3   8      172.38      150.80      2.97 o
  -4  -3   8        0.77        0.78      0.44 o
  -3  -3   8        0.28        0.54      0.48 o
  -2  -3   8       53.25       54.77      1.34 o
  -1  -3   8       13.37        9.81      0.64 o
   0  -3   8      468.75      465.13      7.85 o
   1  -3   8      234.87      235.34      4.07 o
   2  -3   8        6.43        6.11      0.83 o
   3  -3   8        0.01       -0.32      0.45 o
   4  -3   8       89.99       93.11      1.94 o
   5  -3   8      182.17      192.87      3.45 o
   6  -3   8       33.10       27.88      1.58 o
   7  -3   8      137.03      126.38      4.47 o
   8  -3   8       47.18       46.78      2.94 o
   9  -3   8        4.32        4.23      1.60 o
  10  -3   8        1.24        0.64      1.55 o
  11  -3   8        0.20       -0.09      1.87 o
 -11  -2   8        2.99       -2.45      3.26 o
 -10  -2   8        2.92        8.26      2.60 o
  -9  -2   8       17.55       16.01      2.24 o
  -8  -2   8       47.85       55.08      2.38 o
  -7  -2   8       41.60       47.01      2.13 o
  -6  -2   8      125.03      126.05      3.15 o
  -5  -2   8        1.85        2.60      0.89 o
  -4  -2   8       35.35       29.93      1.13 o
  -3  -2   8      105.22      112.45      2.11 o
  -2  -2   8       10.85       11.59      0.67 o
  -1  -2   8      207.24      196.81      3.16 o
   0  -2   8       34.73       34.42      1.04 o
   1  -2   8       16.84       22.17      1.06 o
   2  -2   8        5.48        7.03      0.63 o
   3  -2   8      374.80      395.06      4.92 o
   4  -2   8       73.07       75.14      1.77 o
   5  -2   8      375.28      369.79      5.57 o
   6  -2   8       43.47       43.33      1.87 o
   7  -2   8      229.48      221.22      7.22 o
   8  -2   8        0.49       -0.18      1.31 o
   9  -2   8        0.38       -1.24      1.31 o
  10  -2   8        3.40        5.57      1.90 o
  11  -2   8        0.05        3.08      2.23 o
 -11  -1   8        5.65        9.53      4.06 o
 -10  -1   8        8.31       10.07      2.21 o
  -9  -1   8        2.62        1.40      1.60 o
  -8  -1   8       45.52       46.03      2.37 o
  -7  -1   8       10.19       13.72      1.58 o
  -6  -1   8        4.85        7.10      0.91 o
  -5  -1   8      138.25      122.85      2.30 o
  -4  -1   8        2.51        1.64      0.58 o
  -3  -1   8       96.99       86.43      1.83 o
  -2  -1   8       85.10      126.95      2.82 o
  -1  -1   8      261.94      281.96      3.83 o
   0  -1   8      229.74      249.38      3.77 o
   1  -1   8      761.76      796.56      9.57 o
   2  -1   8      591.02      619.10      7.70 o
   3  -1   8        2.73        1.70      0.56 o
   4  -1   8       35.25       27.95      1.20 o
   5  -1   8      136.50      119.20      2.86 o
   6  -1   8        1.15       -0.18      0.97 o
   7  -1   8       20.71       18.58      1.68 o
   8  -1   8        0.40       -1.82      1.21 o
   9  -1   8        2.57        1.65      1.46 o
  10  -1   8        8.89        8.40      2.46 o
  11  -1   8        4.64        7.54      2.59 o
 -11   0   8        7.58        9.39      2.40 o
 -10   0   8        3.49        3.18      1.81 o
  -9   0   8        0.11       -0.63      1.50 o
  -8   0   8       30.60       27.82      2.45 o
  -7   0   8      273.81      272.27      4.84 o
  -6   0   8        9.99       12.76      1.15 o
  -5   0   8        9.74        9.58      0.87 o
  -4   0   8       32.15       33.46      1.15 o
  -3   0   8       65.12       61.71      2.06 o
  -2   0   8      259.56      260.86      3.70 o
  -1   0   8       88.91      111.15      1.98 o
   0   0   8      117.56      122.24      2.67 o
   1   0   8      364.43      362.39      5.04 o
   2   0   8        2.81        1.09      0.49 o
   3   0   8       72.17       78.57      1.82 o
   4   0   8      229.88      233.33      3.74 o
   5   0   8        9.45        5.65      0.87 o
   6   0   8       63.47       62.67      2.55 o
   7   0   8       65.70       65.67      2.75 o
   8   0   8       85.19       72.62      3.01 o
   9   0   8        1.75        2.52      2.17 o
  10   0   8        2.00       -1.41      1.76 o
  11   0   8        7.16        5.53      2.62 o
 -11   1   8        0.01       -0.42      2.28 o
 -10   1   8        4.63        5.26      2.32 o
  -9   1   8        0.06       -1.04      1.88 o
  -8   1   8        4.41        1.42      1.49 o
  -7   1   8       19.40       22.14      1.48 o
  -6   1   8       10.15       13.08      1.16 o
  -5   1   8        6.82       11.26      1.04 o
  -4   1   8        2.85        2.66      0.69 o
  -3   1   8       12.18       15.88      1.02 o
  -2   1   8        0.23        0.45      0.40 o
  -1   1   8       20.90       23.40      1.08 o
   0   1   8       81.14       99.54      1.90 o
   1   1   8      573.88      640.60      7.43 o
   2   1   8      148.47      141.57      2.52 o
   3   1   8       47.02       61.05      1.60 o
   4   1   8       62.91       57.37      1.62 o
   5   1   8      390.10      389.92      5.70 o
   6   1   8      393.16      370.19      6.74 o
   7   1   8       22.96       29.73      1.99 o
   8   1   8       24.51       27.90      2.19 o
   9   1   8       45.92       43.04      4.29 o
  10   1   8        0.63        3.81      2.32 o
  11   1   8       36.69       49.46      4.48 o
 -11   2   8        0.03       -3.42      2.29 o
 -10   2   8        8.67        6.80      2.79 o
  -9   2   8       86.51       80.70      6.07 o
  -8   2   8       31.15       30.23      2.20 o
  -7   2   8       56.33       61.57      2.44 o
  -6   2   8       17.26       17.71      1.28 o
  -5   2   8      309.91      313.74      4.63 o
  -4   2   8      190.76      225.75      3.59 o
  -3   2   8       36.33       30.38      1.42 o
  -2   2   8       73.75       89.02      1.85 o
  -1   2   8       36.42       37.90      1.28 o
   0   2   8        0.91        1.08      0.56 o
   1   2   8      310.00      311.90      4.37 o
   2   2   8       45.69       44.75      1.43 o
   3   2   8      130.48      117.23      2.55 o
   4   2   8      606.27      602.38      8.30 o
   5   2   8      139.52      145.40      3.25 o
   6   2   8       18.68       17.74      1.78 o
   7   2   8       11.29       13.50      1.51 o
   8   2   8        0.93        0.31      1.46 o
   9   2   8       11.28        8.03      1.99 o
  10   2   8        9.61       12.60      2.94 o
 -11   3   8        3.33        6.51      2.93 o
 -10   3   8       23.63       20.67      3.42 o
  -9   3   8       47.52       43.94      3.87 o
  -8   3   8      111.22      118.38      3.52 o
  -7   3   8        4.51        7.74      1.29 o
  -6   3   8        3.64        3.70      1.39 o
  -5   3   8        3.11        3.48      0.77 o
  -4   3   8       22.62       25.23      1.10 o
  -3   3   8       29.55       30.82      1.14 o
  -2   3   8       90.72       86.92      1.80 o
  -1   3   8        4.20        5.04      0.62 o
   0   3   8      271.83      277.79      4.43 o
   1   3   8       57.77       60.75      1.59 o
   2   3   8      597.60      643.17      7.66 o
   3   3   8       12.56       12.59      1.00 o
   4   3   8       14.14       14.41      1.21 o
   5   3   8      345.59      334.94      5.73 o
   6   3   8       65.15       62.34      2.63 o
   7   3   8       45.32       54.66      3.03 o
   8   3   8       33.57       29.82      3.43 o
   9   3   8        0.02        0.94      1.66 o
  10   3   8        1.29        0.43      1.90 o
 -10   4   8        1.31        3.81      2.45 o
  -9   4   8      274.62      307.88     10.13 o
  -8   4   8      158.15      168.58      5.59 o
  -7   4   8       26.84       27.82      1.97 o
  -6   4   8        9.44        9.36      1.29 o
  -5   4   8       26.04       27.39      1.57 o
  -4   4   8       41.93       39.00      1.35 o
  -3   4   8       11.16       11.59      0.86 o
  -2   4   8       35.00       38.06      1.23 o
  -1   4   8       34.30       29.40      1.18 o
   0   4   8        9.97        6.76      0.76 o
   1   4   8      293.59      285.12      4.09 o
   2   4   8       28.88       30.76      1.30 o
   3   4   8      186.25      175.48      3.04 o
   4   4   8        4.58        1.97      0.86 o
   5   4   8      199.51      189.86      4.48 o
   6   4   8       14.87       11.92      1.66 o
   7   4   8        1.32        4.10      1.68 o
   8   4   8       19.54       23.27      2.53 o
   9   4   8        4.34        4.64      1.97 o
  10   4   8        0.40        0.53      2.35 o
 -10   5   8       22.84       23.29      7.60 o
  -9   5   8        0.62        4.40      2.53 o
  -8   5   8      134.79      147.90      5.29 o
  -7   5   8       67.56       77.00      5.27 o
  -6   5   8        3.76        4.80      1.32 o
  -5   5   8        1.33        2.05      0.96 o
  -4   5   8        4.76        5.68      1.03 o
  -3   5   8       51.18       51.40      1.60 o
  -2   5   8        1.40       -0.05      0.57 o
  -1   5   8       73.42       73.24      1.72 o
   0   5   8        5.32        4.64      0.78 o
   1   5   8      632.51      656.97      7.91 o
   2   5   8        2.87        4.59      0.79 o
   3   5   8      142.37      143.32      3.29 o
   4   5   8        1.72        1.06      1.03 o
   5   5   8      126.78      135.36      3.79 o
   6   5   8      285.66      296.35      6.29 o
   7   5   8      125.49      147.99      7.49 o
   8   5   8        6.70        5.24      2.54 o
   9   5   8        7.56        5.85      3.87 o
  -9   6   8        1.06        2.07      1.88 o
  -8   6   8        0.25        1.37      1.71 o
  -7   6   8       14.90       15.75      2.08 o
  -6   6   8       56.58       56.62      3.03 o
  -5   6   8       37.16       38.76      2.54 o
  -4   6   8       42.56       41.65      2.04 o
  -3   6   8       26.61       24.98      1.50 o
  -2   6   8        1.55        1.49      0.81 o
  -1   6   8       15.69       15.31      1.12 o
   0   6   8        8.28        8.01      0.97 o
   1   6   8       68.82       62.55      2.41 o
   2   6   8       56.46       53.06      2.26 o
   3   6   8      114.42      105.48      3.19 o
   4   6   8       14.69       11.84      1.48 o
   5   6   8       10.32        7.63      1.41 o
   6   6   8        0.03       -0.13      1.36 o
   7   6   8        3.53       11.27      5.80 o
   8   6   8       46.19       51.87      6.51 o
   9   6   8        2.70        0.99      3.87 o
  -9   7   8        7.36        5.91      2.05 o
  -8   7   8        0.36        2.76      1.79 o
  -7   7   8        1.01        1.94      1.65 o
  -6   7   8       42.72       43.31      2.79 o
  -5   7   8        0.00       -0.19      2.40 o
  -4   7   8       15.59       13.21      1.77 o
  -3   7   8       15.82       11.78      1.68 o
  -2   7   8      180.10      176.24      5.00 o
  -1   7   8        3.59        4.97      1.21 o
   0   7   8       23.38       21.13      1.83 o
   1   7   8       69.71       62.35      3.17 o
   2   7   8       28.91       26.67      2.12 o
   3   7   8        7.03        4.31      2.01 o
   4   7   8        0.47       -0.33      1.61 o
   5   7   8        0.23       -1.73      1.61 o
   6   7   8        4.99        4.51      1.92 o
   7   7   8        0.92        5.17     11.14 o
   8   7   8       11.64        9.20      4.34 o
  -8   8   8       42.27       45.78      3.19 o
  -7   8   8        1.04        0.49      1.67 o
  -6   8   8        2.29        3.55      1.70 o
  -5   8   8       14.25       13.92      1.90 o
  -4   8   8        0.75        1.33      1.30 o
  -3   8   8        3.58        1.44      1.35 o
  -2   8   8        4.53        2.29      1.49 o
  -1   8   8        7.44        3.64      1.40 o
   0   8   8       26.20       26.52      2.16 o
   1   8   8      233.37      217.50      5.65 o
   2   8   8      131.30      128.69      6.62 o
   3   8   8       34.43       34.63      4.46 o
   4   8   8       61.97       73.91      4.34 o
   5   8   8        3.36        4.37      2.03 o
   6   8   8        7.66       13.12      2.54 o
   7   8   8        0.18        0.61      3.63 o
  -7   9   8        4.82        7.11      2.05 o
  -6   9   8        1.47        2.80      1.60 o
  -5   9   8        2.25        0.60      2.13 o
  -4   9   8        0.95        1.58      1.60 o
  -3   9   8        5.68        8.19      1.63 o
  -2   9   8       31.96       30.81      2.91 o
  -1   9   8       40.88       41.66      3.41 o
   0   9   8       13.24       15.32      1.93 o
   1   9   8       20.77       18.20      2.04 o
   2   9   8        0.86        0.68      1.65 o
   3   9   8       13.94       13.69      2.39 o
   4   9   8       29.01       32.11      3.22 o
   5   9   8        7.95       11.55      4.40 o
   6   9   8        4.72       16.92      4.45 o
  -5  10   8       21.35       19.83      2.24 o
  -4  10   8        2.28        0.62      1.80 o
  -3  10   8       35.78       33.28      3.55 o
  -2  10   8        1.94        1.91      1.71 o
  -1  10   8        0.21        0.17      1.34 o
   0  10   8        1.27        3.32      1.47 o
   1  10   8        0.02        0.87      1.62 o
   2  10   8        2.89        0.02      1.67 o
   3  10   8       14.16       22.99      4.09 o
   4  10   8        0.31        4.50      5.52 o
   5  10   8        0.09       -0.58      2.32 o
  -3  11   8        4.64        5.78      1.78 o
  -2  11   8       16.03       16.87      2.12 o
  -1  11   8        5.36        4.01      1.67 o
   0  11   8        1.06       -0.77      1.44 o
   1  11   8        0.52       -0.71      1.45 o
   2  11   8        0.09        0.49      1.50 o
  -3 -12   9        5.83        4.83      1.38 o
  -2 -12   9       20.55       25.81      1.73 o
  -1 -12   9        3.24        3.98      2.15 o
   0 -12   9        0.88       -0.28      4.20 o
   1 -12   9        8.93       12.74      5.29 o
   2 -12   9        8.35       17.74      5.52 o
  -5 -11   9        1.32       -1.07      1.33 o
  -4 -11   9       14.46       17.54      1.76 o
  -3 -11   9       35.70       45.88      2.01 o
  -2 -11   9        0.31        1.39      0.98 o
  -1 -11   9       16.02       17.33      1.09 o
   0 -11   9        0.00       -0.54      0.90 o
   1 -11   9       23.73       21.33      6.18 o
   2 -11   9        5.32        6.56      4.44 o
   3 -11   9        1.45        1.16      0.85 o
   4 -11   9       12.22       10.36      1.03 o
   5 -11   9        0.06       -0.15      0.96 o
  -6 -10   9        1.03        2.01      1.49 o
  -5 -10   9        0.07        0.25      2.12 o
  -4 -10   9        1.82        2.56      1.71 o
  -3 -10   9        0.17        0.48      0.92 o
  -2 -10   9        6.08        2.88      1.26 o
  -1 -10   9        3.42        3.97      0.97 o
   0 -10   9        5.29        5.64      0.87 o
   1 -10   9       29.03       28.43      1.17 o
   2 -10   9        0.25        1.27      0.69 o
   3 -10   9        0.53        0.54      0.74 o
   4 -10   9        5.32        8.61      1.14 o
   5 -10   9        7.48        8.63      1.26 o
   6 -10   9        0.48       -0.60      1.12 o
  -7  -9   9        0.11        0.68      1.78 o
  -6  -9   9        2.02        6.48      2.76 o
  -5  -9   9        3.83        2.82      1.79 o
  -4  -9   9        1.54        0.70      1.02 o
  -3  -9   9        1.93        1.34      1.05 o
  -2  -9   9        6.99        8.27      1.46 o
  -1  -9   9       12.81       14.15      1.24 o
   0  -9   9        3.66        3.01      0.74 o
   1  -9   9       43.83       42.99      1.49 o
   2  -9   9        4.98        4.95      0.78 o
   3  -9   9       21.86       22.69      1.32 o
   4  -9   9       28.91       27.47      1.63 o
   5  -9   9        5.10        2.51      1.08 o
   6  -9   9        6.61        6.71      1.48 o
   7  -9   9        2.32        2.96      2.85 o
  -8  -8   9        4.57        8.74      2.47 o
  -7  -8   9       15.09       13.24      2.42 o
  -6  -8   9        0.02       -0.17      1.56 o
  -5  -8   9       24.15       23.83      2.36 o
  -4  -8   9        4.33        1.47      1.17 o
  -3  -8   9        4.88        1.43      1.02 o
  -2  -8   9       23.27       23.14      1.56 o
  -1  -8   9        6.78        5.44      0.90 o
   0  -8   9      127.73      128.91      2.84 o
   1  -8   9      167.38      170.84      3.38 o
   2  -8   9      136.44      131.62      2.88 o
   3  -8   9       35.81       31.12      1.68 o
   4  -8   9       62.90       58.22      2.22 o
   5  -8   9        2.06        2.55      1.12 o
   6  -8   9        0.85        1.87      2.08 o
   7  -8   9        2.42        1.78      1.71 o
   8  -8   9        5.24        6.74      2.02 o
  -9  -7   9        0.82        5.93      2.48 o
  -8  -7   9        3.75        5.98      2.37 o
  -7  -7   9        9.66       10.24      4.37 o
  -6  -7   9      120.23      127.65     10.27 o
  -5  -7   9      135.38      131.65      5.27 o
  -4  -7   9       40.21       40.41      2.20 o
  -3  -7   9       28.71       31.28      1.87 o
  -2  -7   9        7.70        5.58      1.09 o
  -1  -7   9       33.25       32.95      1.46 o
   0  -7   9      122.45      123.72      2.80 o
   1  -7   9      139.16      122.78      4.27 o
   2  -7   9       45.97       40.49      1.66 o
   3  -7   9        8.91       11.01      1.10 o
   4  -7   9       10.37       10.26      1.17 o
   5  -7   9       45.09       45.14      2.76 o
   6  -7   9       19.35       23.83      1.88 o
   7  -7   9        0.33       -0.79      1.32 o
   8  -7   9       33.39       40.03      2.26 o
   9  -7   9        2.06        2.17      1.42 o
 -10  -6   9        1.51        6.98      3.87 o
  -9  -6   9        2.54        1.93      2.24 o
  -8  -6   9       45.39       50.06      5.76 o
  -7  -6   9        7.39        6.12      3.32 o
  -6  -6   9        6.34        6.69      2.06 o
  -5  -6   9        4.16        2.48      1.60 o
  -4  -6   9        0.26       -0.53      0.97 o
  -3  -6   9        0.11       -0.44      1.14 o
  -2  -6   9      403.98      420.48      6.36 o
  -1  -6   9       29.52       26.65      1.15 o
   0  -6   9       17.27       16.78      0.96 o
   1  -6   9       42.17       38.85      1.59 o
   2  -6   9      611.50      594.26      9.39 o
   3  -6   9       30.58       28.01      1.44 o
   4  -6   9       22.39       19.09      1.17 o
   5  -6   9       25.08       26.51      1.17 o
   6  -6   9       14.66       13.83      1.04 o
   7  -6   9        7.32        6.32      1.31 o
   8  -6   9        0.67        1.32      1.35 o
   9  -6   9        1.43        3.30      1.51 o
 -10  -5   9        5.66       13.50      4.44 o
  -9  -5   9        2.95        3.71      2.32 o
  -8  -5   9       20.00       17.63      3.33 o
  -7  -5   9        5.21        4.77      1.69 o
  -6  -5   9       77.39       81.96      4.39 o
  -5  -5   9       26.01       25.62      1.98 o
  -4  -5   9        0.45       -0.04      0.87 o
  -3  -5   9        4.61        3.88      0.69 o
  -2  -5   9        1.19        1.32      0.57 o
  -1  -5   9      426.16      429.52      5.64 o
   0  -5   9       10.42       11.79      0.64 o
   1  -5   9       72.20       72.14      1.54 o
   2  -5   9        0.02        0.08      0.47 o
   3  -5   9       42.58       34.25      2.15 o
   4  -5   9       17.50       14.88      1.18 o
   5  -5   9      137.79      144.49      3.45 o
   6  -5   9      142.86      130.02      4.11 o
   7  -5   9        0.19       -0.35      1.14 o
   8  -5   9       12.61       13.39      1.78 o
   9  -5   9        0.02        0.27      1.49 o
  10  -5   9        0.08       -1.61      1.55 o
 -10  -4   9        4.64        1.32      3.30 o
  -9  -4   9        1.27        0.69      2.02 o
  -8  -4   9        8.00       10.49      2.05 o
  -7  -4   9      145.82      143.33      6.32 o
  -6  -4   9       76.29       74.54      3.21 o
  -5  -4   9       28.73       28.51      1.39 o
  -4  -4   9      135.45      143.23      2.87 o
  -3  -4   9      122.85      120.87      2.29 o
  -2  -4   9       28.76       26.96      1.02 o
  -1  -4   9        6.27        9.13      0.66 o
   0  -4   9      233.84      250.10      3.72 o
   1  -4   9        2.30        1.16      0.48 o
   2  -4   9       45.21       34.72      1.28 o
   3  -4   9      134.08      139.93      2.82 o
   4  -4   9      415.70      379.91      5.22 o
   5  -4   9       31.53       32.56      1.75 o
   6  -4   9      259.66      271.43      6.38 o
   7  -4   9       57.02       58.29      4.02 o
   8  -4   9       20.30       18.19      2.04 o
   9  -4   9        2.84       -1.16      1.45 o
  10  -4   9        0.07        1.11      1.62 o
 -11  -3   9        0.07       -0.71      3.87 o
 -10  -3   9       13.39       13.40      4.48 o
  -9  -3   9        0.61        1.79      3.21 o
  -8  -3   9        6.19       11.06      1.70 o
  -7  -3   9       34.52       30.67      2.04 o
  -6  -3   9       17.43       19.98      1.66 o
  -5  -3   9      254.58      234.70      4.50 o
  -4  -3   9       43.21       40.33      1.25 o
  -3  -3   9        2.90        2.53      0.59 o
  -2  -3   9      224.75      246.30      4.15 o
  -1  -3   9      132.84      128.17      2.35 o
   0  -3   9      108.71       89.88      1.92 o
   1  -3   9        5.04        7.70      0.68 o
   2  -3   9       13.70       11.13      0.78 o
   3  -3   9        0.81        0.38      0.58 o
   4  -3   9      259.46      243.48      3.80 o
   5  -3   9      456.48      445.39      7.04 o
   6  -3   9       21.05       18.27      2.43 o
   7  -3   9       27.04       20.32      1.98 o
   8  -3   9       10.93        9.25      1.73 o
   9  -3   9        4.85        4.11      2.29 o
  10  -3   9        3.22        4.89      1.87 o
 -11  -2   9        0.07        9.39      4.25 o
 -10  -2   9        0.43        5.10      3.68 o
  -9  -2   9        0.64       -0.90      1.98 o
  -8  -2   9       97.02       94.24      3.15 o
  -7  -2   9        0.01        0.51      1.09 o
  -6  -2   9       43.82       44.09      2.55 o
  -5  -2   9       20.73       21.30      1.06 o
  -4  -2   9       10.22        9.24      0.81 o
  -3  -2   9       62.03       57.69      1.66 o
  -2  -2   9       30.94       37.32      1.13 o
  -1  -2   9      205.36      202.80      2.88 o
   0  -2   9       17.33       19.62      0.87 o
   1  -2   9       11.23        8.43      0.68 o
   2  -2   9      444.65      433.14      5.35 o
   3  -2   9      256.87      255.89      3.91 o
   4  -2   9      943.96      974.50     11.79 o
   5  -2   9      215.01      221.48      4.32 o
   6  -2   9       16.86       14.90      1.52 o
   7  -2   9        5.38        1.18      1.35 o
   8  -2   9        0.29       -0.62      1.25 o
   9  -2   9        0.03        0.19      1.60 o
  10  -2   9        0.94        1.40      1.65 o
 -11  -1   9        3.28        2.78      3.59 o
 -10  -1   9        3.28        4.58      2.52 o
  -9  -1   9        0.77        3.18      1.76 o
  -8  -1   9       25.00       27.97      2.19 o
  -7  -1   9        2.17        1.00      1.13 o
  -6  -1   9      396.40      390.73      6.08 o
  -5  -1   9       24.68       23.42      1.11 o
  -4  -1   9       37.27       45.00      1.45 o
  -3  -1   9        0.22       -0.51      0.49 o
  -2  -1   9       36.65       39.48      1.39 o
  -1  -1   9      291.24      273.27      3.87 o
   0  -1   9       65.21       63.06      1.72 o
   1  -1   9     1300.67     1328.61     18.31 o
   2  -1   9       26.94       26.12      1.10 o
   3  -1   9       45.68       43.44      1.81 o
   4  -1   9        9.15        8.70      0.99 o
   5  -1   9       41.06       40.63      1.77 o
   6  -1   9        7.47        6.03      1.24 o
   7  -1   9      215.92      201.50      4.98 o
   8  -1   9       19.96       14.87      3.58 o
   9  -1   9       22.02       25.81      3.48 o
  10  -1   9        8.38        8.81      2.61 o
 -11   0   9        3.07        5.03      2.67 o
 -10   0   9       14.54       17.39      4.68 o
  -9   0   9        2.48        1.34      1.69 o
  -8   0   9       10.76       11.40      2.01 o
  -7   0   9       15.78       12.56      1.45 o
  -6   0   9      287.70      286.52      4.91 o
  -5   0   9       18.50       18.76      1.12 o
  -4   0   9        0.29       -0.10      0.51 o
  -3   0   9       25.72       22.18      1.04 o
  -2   0   9        0.60       -0.37      0.46 o
  -1   0   9       53.30       47.47      1.37 o
   0   0   9       11.88       14.85      0.89 o
   1   0   9       47.11       43.79      1.41 o
   2   0   9        3.25        1.80      0.60 o
   3   0   9        0.73        0.39      0.58 o
   4   0   9       85.37       77.50      1.99 o
   5   0   9        2.74        0.72      1.16 o
   6   0   9       41.59       34.07      2.06 o
   7   0   9       15.83       10.42      1.48 o
   8   0   9        0.49       -0.17      1.37 o
   9   0   9        0.03        0.85      1.83 o
  10   0   9        2.28        2.26      2.28 o
 -11   1   9        8.74       12.81      3.24 o
 -10   1   9        0.60        0.80      1.93 o
  -9   1   9       42.93       38.34      3.07 o
  -8   1   9        3.11        0.43      1.32 o
  -7   1   9        0.64        1.26      1.22 o
  -6   1   9        0.08        0.16      0.85 o
  -5   1   9      146.35      147.13      3.11 o
  -4   1   9       16.86       20.82      1.21 o
  -3   1   9      215.73      223.53      3.83 o
  -2   1   9        0.22       -0.75      0.50 o
  -1   1   9       68.41       74.36      1.76 o
   0   1   9      467.75      476.87      8.47 o
   1   1   9      324.62      331.11      4.83 o
   2   1   9       90.85       89.76      2.08 o
   3   1   9        6.53        5.59      0.88 o
   4   1   9        4.13        3.74      0.80 o
   5   1   9       63.70       59.08      2.11 o
   6   1   9      482.13      455.08      8.63 o
   7   1   9        0.62       -0.35      1.13 o
   8   1   9       26.91       31.19      2.68 o
   9   1   9        4.82        8.87      3.40 o
  10   1   9       14.99       27.94      6.02 o
 -11   2   9        5.24        8.55      3.96 o
 -10   2   9       30.94       34.57      3.79 o
  -9   2   9       46.27       49.02      5.20 o
  -8   2   9       39.40       34.30      2.41 o
  -7   2   9       12.72       14.37      1.50 o
  -6   2   9        5.12        3.32      1.03 o
  -5   2   9       35.99       28.97      1.48 o
  -4   2   9       16.33       20.11      1.24 o
  -3   2   9       24.13       30.44      1.93 o
  -2   2   9        6.56        5.40      0.69 o
  -1   2   9        0.06       -0.36      0.51 o
   0   2   9       89.96       80.67      2.26 o
   1   2   9        0.14        1.19      0.75 o
   2   2   9      612.80      610.35      8.36 o
   3   2   9      195.55      191.78      3.59 o
   4   2   9        9.12       10.08      1.05 o
   5   2   9       46.79       44.40      1.95 o
   6   2   9      389.38      337.28      6.55 o
   7   2   9       21.68       15.55      2.10 o
   8   2   9        9.50        8.58      2.00 o
   9   2   9        0.19       -0.47      1.67 o
  10   2   9        0.25        3.59      2.57 o
 -10   3   9       10.10        9.98      3.85 o
  -9   3   9       46.01       51.10      4.18 o
  -8   3   9        3.67        5.13      1.60 o
  -7   3   9        3.41        5.50      1.50 o
  -6   3   9        1.96        2.22      1.01 o
  -5   3   9        2.70        1.63      1.01 o
  -4   3   9       11.55       13.46      1.22 o
  -3   3   9       10.83        9.20      0.81 o
  -2   3   9       85.08       83.76      1.88 o
  -1   3   9       58.25       55.33      1.52 o
   0   3   9      124.25      135.04      2.51 o
   1   3   9       13.41       11.63      0.96 o
   2   3   9      133.49      138.72      3.08 o
   3   3   9       12.14       11.49      1.16 o
   4   3   9       37.64       42.86      1.90 o
   5   3   9      943.87      903.49     12.64 o
   6   3   9        6.46        7.25      1.64 o
   7   3   9        3.90        4.80      1.54 o
   8   3   9        8.22       11.46      2.12 o
   9   3   9        0.01       -2.08      1.68 o
  10   3   9       26.38       40.24      5.64 o
 -10   4   9        0.02       -2.99      2.28 o
  -9   4   9        0.76        2.61      2.40 o
  -8   4   9       44.80       55.40      4.19 o
  -7   4   9        5.12        7.58      1.36 o
  -6   4   9        2.82        1.88      1.10 o
  -5   4   9       22.46       21.21      1.55 o
  -4   4   9        2.18        1.72      0.89 o
  -3   4   9       13.20       12.91      1.01 o
  -2   4   9       13.90       12.70      0.89 o
  -1   4   9       19.72       14.80      0.95 o
   0   4   9      103.89      111.98      2.47 o
   1   4   9      132.83      131.01      2.78 o
   2   4   9        1.62       -0.15      0.69 o
   3   4   9      742.94      718.52     11.59 o
   4   4   9      122.22      118.96      3.44 o
   5   4   9       17.37       16.08      1.99 o
   6   4   9       16.33       14.95      2.67 o
   7   4   9       11.43        8.88      2.76 o
   8   4   9        0.25       -2.42      1.61 o
   9   4   9        1.06        2.31      2.06 o
 -10   5   9       16.02       16.39      3.39 o
  -9   5   9        9.78       17.58      3.20 o
  -8   5   9        0.74       -1.02      1.66 o
  -7   5   9       13.55       13.15      2.79 o
  -6   5   9        3.24        3.26      1.38 o
  -5   5   9        4.86        4.67      1.15 o
  -4   5   9        0.00       -1.22      0.82 o
  -3   5   9       29.52       22.31      1.45 o
  -2   5   9        2.46        3.23      0.88 o
  -1   5   9        5.61        4.63      0.91 o
   0   5   9       76.49       65.50      2.02 o
   1   5   9      305.86      300.43      7.43 o
   2   5   9        0.80       -0.64      1.04 o
   3   5   9       30.83       26.95      2.70 o
   4   5   9       27.20       21.39      1.83 o
   5   5   9      135.28      154.39      4.24 o
   6   5   9       23.13       30.60      2.44 o
   7   5   9        1.25        1.94      2.57 o
   8   5   9        0.21        0.46      2.27 o
   9   5   9        6.38        6.18      4.44 o
  -9   6   9       14.75       19.53      4.44 o
  -8   6   9        5.21        8.95      2.15 o
  -7   6   9        0.03        0.40      1.58 o
  -6   6   9       26.14       25.04      2.41 o
  -5   6   9        1.59        3.22      1.52 o
  -4   6   9       17.74       18.09      1.70 o
  -3   6   9        0.27       -1.25      0.84 o
  -2   6   9       29.05       25.87      1.57 o
  -1   6   9        1.97        1.85      0.97 o
   0   6   9       59.81       57.77      2.16 o
   1   6   9        3.17        3.62      1.23 o
   2   6   9      267.45      269.83      5.64 o
   3   6   9       50.79       46.75      2.33 o
   4   6   9        2.53        2.01      1.23 o
   5   6   9        3.38        2.64      1.48 o
   6   6   9       51.12       60.26     10.05 o
   7   6   9        0.00        7.44      6.87 o
   8   6   9        0.81        4.62      3.92 o
  -8   7   9       12.10        7.89      2.15 o
  -7   7   9        2.12        3.47      1.75 o
  -6   7   9        0.08        0.73      1.55 o
  -5   7   9        1.58        1.16      1.45 o
  -4   7   9        0.49       -1.06      1.26 o
  -3   7   9        2.15       -0.23      1.95 o
  -2   7   9       31.16       31.60      2.70 o
  -1   7   9       33.37       31.19      2.23 o
   0   7   9        0.04       -0.71      1.30 o
   1   7   9        3.10        4.52      1.83 o
   2   7   9        4.56        6.80      2.02 o
   3   7   9        0.21        2.19      1.74 o
   4   7   9        0.01        0.93      1.70 o
   5   7   9       10.56       14.68      2.57 o
   6   7   9       17.50       28.28     11.23 o
   7   7   9        1.13       12.32      9.15 o
  -7   8   9        0.52        1.27      1.76 o
  -6   8   9        9.42       10.39      2.00 o
  -5   8   9        0.21       -0.85      2.25 o
  -4   8   9       55.28       50.27      3.24 o
  -3   8   9        6.49        4.54      1.59 o
  -2   8   9        4.25        1.15      1.38 o
  -1   8   9       29.74       32.97      2.42 o
   0   8   9       29.99       27.85      2.29 o
   1   8   9        0.03       -0.81      1.36 o
   2   8   9        4.71        5.47      1.93 o
   3   8   9        8.52       11.63      2.35 o
   4   8   9       91.49       85.85      4.65 o
   5   8   9       11.33       17.47      6.23 o
   6   8   9       22.62       32.33      5.76 o
   7   8   9        0.86        1.51      3.63 o
  -6   9   9        6.67        6.33      1.94 o
  -5   9   9        3.31        2.82      3.31 o
  -4   9   9       18.26       16.24      2.81 o
  -3   9   9       51.07       51.81      3.30 o
  -2   9   9       17.33       17.45      2.10 o
  -1   9   9       44.56       47.09      3.54 o
   0   9   9       78.82       79.88      3.71 o
   1   9   9        4.30        8.16      2.22 o
   2   9   9        4.31        9.26      1.85 o
   3   9   9        8.74        9.49      2.47 o
   4   9   9        0.12        3.03      2.03 o
   5   9   9        7.60       17.70      8.24 o
  -4  10   9        5.46        8.01      3.77 o
  -3  10   9        2.23        1.44      1.84 o
  -2  10   9        1.27        1.26      1.49 o
  -1  10   9       11.93       13.99      2.25 o
   0  10   9       33.41       29.86      2.60 o
   1  10   9       13.25       11.04      2.53 o
   2  10   9        0.48        1.85      1.81 o
   3  10   9        2.77       12.63      7.46 o
   4  10   9        0.02       -1.81      2.18 o
  -1 -12  10        1.18        0.62      0.86 o
   0 -12  10       13.01       14.82      1.14 o
   1 -12  10        0.00        4.53      4.34 o
  -4 -11  10        2.36        5.09      1.70 o
  -3 -11  10        4.10        5.01      1.35 o
  -2 -11  10        1.01        0.63      0.92 o
  -1 -11  10       20.45       18.93      1.36 o
   0 -11  10        7.21        8.24      1.32 o
   1 -11  10        0.44       -0.47      0.93 o
   2 -11  10        5.02        5.64      1.05 o
   3 -11  10        1.82        1.73      1.20 o
   4 -11  10        0.03       -0.88      0.91 o
  -6 -10  10        5.41        4.69      1.91 o
  -5 -10  10        0.29        0.72      1.43 o
  -4 -10  10        0.24        0.84      1.24 o
  -3 -10  10       16.08       20.62      1.76 o
  -2 -10  10       42.43       44.92      2.21 o
  -1 -10  10        8.74        8.80      1.17 o
   0 -10  10       22.42       25.07      1.47 o
   1 -10  10       35.36       36.51      2.13 o
   2 -10  10        2.08        2.32      0.91 o
   3 -10  10        2.03        4.27      0.98 o
   4 -10  10        0.68       -0.90      0.92 o
   5 -10  10        0.20        1.40      1.11 o
   6 -10  10        1.24       -0.21      2.10 o
  -7  -9  10        0.31        2.05      2.45 o
  -6  -9  10        8.89        7.00      2.03 o
  -5  -9  10       12.28        9.59      1.71 o
  -4  -9  10       45.08       48.87      3.14 o
  -3  -9  10        0.35       -0.62      1.02 o
  -2  -9  10        0.24       -0.66      1.22 o
  -1  -9  10       29.64       27.98      1.68 o
   0  -9  10        0.85        2.00      0.97 o
   1  -9  10        0.11       -0.23      0.86 o
   2  -9  10       10.89       11.37      1.22 o
   3  -9  10       49.83       43.97      1.94 o
   4  -9  10        0.02        0.35      1.26 o
   5  -9  10        3.65        2.91      1.17 o
   6  -9  10        4.67        4.30      1.66 o
   7  -9  10        0.08        1.03      1.98 o
  -8  -8  10        4.67        7.04      2.43 o
  -7  -8  10        0.12       -1.20      2.27 o
  -6  -8  10        6.34        4.67      1.65 o
  -5  -8  10       14.69       14.32      2.23 o
  -4  -8  10        2.16        2.15      1.20 o
  -3  -8  10        6.02        3.01      1.21 o
  -2  -8  10       12.14        8.97      1.32 o
  -1  -8  10        7.23        4.47      1.17 o
   0  -8  10      229.96      229.27      5.74 o
   1  -8  10      107.74      119.97      3.31 o
   2  -8  10       75.97       87.95      3.16 o
   3  -8  10       68.43       68.98      2.64 o
   4  -8  10      218.23      242.79      5.60 o
   5  -8  10       59.21       61.66      2.72 o
   6  -8  10        0.87       -0.49      1.36 o
   7  -8  10        6.83        9.00      2.05 o
   8  -8  10       23.26       29.64      3.04 o
  -9  -7  10        5.25        2.70      3.37 o
  -8  -7  10        0.14        0.36      1.93 o
  -7  -7  10        4.41        0.69      1.60 o
  -6  -7  10       14.11       13.46      1.97 o
  -5  -7  10       12.25       22.60      2.52 o
  -4  -7  10       14.56       16.28      1.71 o
  -3  -7  10        7.32        4.60      1.23 o
  -2  -7  10      144.24      147.20      4.02 o
  -1  -7  10       44.38       36.35      1.96 o
   0  -7  10      276.15      268.56      7.27 o
   1  -7  10       28.80       27.81      1.69 o
   2  -7  10      228.55      237.91      5.32 o
   3  -7  10       56.65       53.34      2.47 o
   4  -7  10        0.23        1.41      1.10 o
   5  -7  10       22.56       21.50      1.78 o
   6  -7  10        2.31        5.27      1.82 o
   7  -7  10        2.71        4.53      1.32 o
   8  -7  10        0.02       -1.54      1.14 o
  -9  -6  10       27.39       30.88      3.73 o
  -8  -6  10        0.27        1.01      2.03 o
  -7  -6  10       11.86       12.07      2.03 o
  -6  -6  10        2.18        3.50      1.89 o
  -5  -6  10        4.66        4.47      2.10 o
  -4  -6  10        0.30       -1.06      1.02 o
  -3  -6  10        0.09       -1.10      0.98 o
  -2  -6  10        0.59        0.51      0.96 o
  -1  -6  10        1.95        1.47      0.84 o
   0  -6  10      366.06      369.57      6.46 o
   1  -6  10      172.51      167.04      3.69 o
   2  -6  10      141.19      152.63      2.83 o
   3  -6  10       97.59       79.90      2.15 o
   4  -6  10        1.01        0.55      0.74 o
   5  -6  10        1.44        0.93      0.87 o
   6  -6  10        4.97        3.25      1.30 o
   7  -6  10       18.82       20.44      1.80 o
   8  -6  10       26.14       26.38      2.48 o
   9  -6  10        0.78        2.41      1.91 o
 -10  -5  10        0.63        2.31      3.54 o
  -9  -5  10       13.38       20.78      3.37 o
  -8  -5  10        1.64        1.16      1.71 o
  -7  -5  10        0.27        1.52      1.64 o
  -6  -5  10       31.17       32.53      5.69 o
  -5  -5  10       56.81       54.68      4.20 o
  -4  -5  10        1.37        0.92      1.08 o
  -3  -5  10      168.26      163.43      3.83 o
  -2  -5  10       31.92       36.95      1.36 o
  -1  -5  10       58.80       58.31      2.36 o
   0  -5  10        1.80        2.78      0.72 o
   1  -5  10        0.01        0.35      0.54 o
   2  -5  10        4.50        3.72      0.82 o
   3  -5  10        0.67       -0.89      0.69 o
   4  -5  10       45.46       41.46      1.91 o
   5  -5  10       22.24       27.87      1.98 o
   6  -5  10      114.23      102.68      3.76 o
   7  -5  10        7.98        7.05      1.48 o
   8  -5  10        3.49        3.22      1.51 o
   9  -5  10        9.31       15.49      2.08 o
 -10  -4  10        1.57        1.09      3.82 o
  -9  -4  10       10.40        9.93      2.81 o
  -8  -4  10        3.70        6.92      2.02 o
  -7  -4  10       46.68       46.08      4.96 o
  -6  -4  10        0.07        0.77      1.68 o
  -5  -4  10        0.24       -1.42      1.01 o
  -4  -4  10       16.96       20.84      1.34 o
  -3  -4  10       76.05       75.94      1.84 o
  -2  -4  10       37.52       39.07      1.30 o
  -1  -4  10        0.09        0.53      0.51 o
   0  -4  10        1.06       -0.21      0.62 o
   1  -4  10      259.84      262.28      4.60 o
   2  -4  10        0.11        0.28      0.58 o
   3  -4  10      152.94      176.66      3.51 o
   4  -4  10       54.10       52.49      2.01 o
   5  -4  10      194.87      192.05      4.95 o
   6  -4  10       18.03       13.06      1.65 o
   7  -4  10       33.31       31.57      2.49 o
   8  -4  10        0.03        1.30      1.38 o
   9  -4  10        0.00        0.06      1.52 o
  10  -4  10        0.22        1.74      1.90 o
 -10  -3  10        4.32        4.01      4.15 o
  -9  -3  10        0.57       -1.70      3.11 o
  -8  -3  10       12.54       13.57      2.27 o
  -7  -3  10       26.54       22.28      2.40 o
  -6  -3  10        6.99        5.60      1.27 o
  -5  -3  10       23.64       24.11      1.54 o
  -4  -3  10       11.80       10.19      0.98 o
  -3  -3  10       26.74       33.77      1.31 o
  -2  -3  10       58.65       60.29      1.59 o
  -1  -3  10      213.39      207.74      3.73 o
   0  -3  10      237.03      234.61      5.02 o
   1  -3  10       90.12       83.28      1.96 o
   2  -3  10      230.74      226.05      4.16 o
   3  -3  10        0.34       -0.96      0.64 o
   4  -3  10      388.10      351.12      5.52 o
   5  -3  10      143.82      127.42      4.38 o
   6  -3  10      263.45      250.28      6.30 o
   7  -3  10        3.76        4.18      1.48 o
   8  -3  10        1.99        3.96      1.54 o
   9  -3  10        7.77        9.44      2.14 o
  10  -3  10       17.69       22.61      2.65 o
 -10  -2  10        1.14        2.64      3.78 o
  -9  -2  10        0.76       -2.08      2.64 o
  -8  -2  10        2.31        2.44      1.46 o
  -7  -2  10       50.19       49.88      2.54 o
  -6  -2  10        0.31        2.46      1.11 o
  -5  -2  10       26.18       33.91      1.65 o
  -4  -2  10        0.04       -0.74      0.56 o
  -3  -2  10        0.18       -0.43      0.47 o
  -2  -2  10        0.22       -0.35      0.51 o
  -1  -2  10       54.95       64.16      1.52 o
   0  -2  10       60.16       58.24      1.71 o
   1  -2  10       76.45       89.81      2.48 o
   2  -2  10        0.54        0.42      0.60 o
   3  -2  10      129.53      138.95      2.74 o
   4  -2  10       42.69       43.30      1.63 o
   5  -2  10      748.03      686.03     11.43 o
   6  -2  10       22.06       22.23      2.11 o
   7  -2  10        0.20       -1.05      1.19 o
   8  -2  10       22.60       25.98      2.36 o
   9  -2  10        0.25        0.30      1.58 o
  10  -2  10        7.92        7.80      3.70 o
 -10  -1  10        0.39       -0.28      3.35 o
  -9  -1  10       17.23       18.23      2.48 o
  -8  -1  10        0.10       -2.12      1.68 o
  -7  -1  10       45.84       40.40      2.17 o
  -6  -1  10       10.38        7.21      1.22 o
  -5  -1  10       22.14       24.42      1.52 o
  -4  -1  10        1.87        1.64      0.66 o
  -3  -1  10       23.54       20.18      1.32 o
  -2  -1  10        0.01       -0.76      0.51 o
  -1  -1  10      109.80      120.72      2.33 o
   0  -1  10      278.88      271.05      4.67 o
   1  -1  10        0.84        2.26      0.69 o
   2  -1  10      128.13      138.92      2.90 o
   3  -1  10      238.86      226.80      4.06 o
   4  -1  10        2.87        1.29      0.79 o
   5  -1  10      336.48      317.66      6.42 o
   6  -1  10        0.10        0.72      1.15 o
   7  -1  10       46.84       46.84      2.86 o
   8  -1  10        4.49        3.04      1.63 o
   9  -1  10       10.23       19.07      2.37 o
  10  -1  10       14.74       15.87      3.07 o
 -10   0  10        0.11       -0.85      1.91 o
  -9   0  10        0.10       -1.41      1.71 o
  -8   0  10        9.07        6.42      2.10 o
  -7   0  10        1.27        1.56      1.28 o
  -6   0  10        6.07       10.68      1.34 o
  -5   0  10        0.04        0.21      0.75 o
  -4   0  10       40.47       42.19      1.50 o
  -3   0  10        4.71        7.53      0.80 o
  -2   0  10       10.59        9.05      0.84 o
  -1   0  10       38.90       32.60      1.49 o
   0   0  10      934.73      964.82     16.47 o
   1   0  10      342.03      358.94      5.18 o
   2   0  10      115.05      109.90      2.39 o
   3   0  10      281.45      276.35      4.37 o
   4   0  10        2.69        1.50      0.87 o
   5   0  10      142.80      113.90      3.50 o
   6   0  10       56.68       53.42      2.52 o
   7   0  10        0.12       -0.81      1.03 o
   8   0  10       17.62       17.61      2.24 o
   9   0  10       14.00       13.74      2.69 o
  10   0  10        5.99        8.74      2.67 o
 -10   1  10        1.89       -1.34      2.48 o
  -9   1  10        4.71        8.56      2.25 o
  -8   1  10        7.49       12.20      1.85 o
  -7   1  10       51.03       53.51      3.05 o
  -6   1  10       11.87       14.16      1.43 o
  -5   1  10       23.60       20.41      1.36 o
  -4   1  10        9.48       11.45      1.08 o
  -3   1  10       40.39       39.34      1.89 o
  -2   1  10       41.82       42.91      1.57 o
  -1   1  10        0.75        1.16      0.62 o
   0   1  10      210.35      204.94      3.65 o
   1   1  10        8.63        7.56      0.95 o
   2   1  10       18.67       17.43      1.17 o
   3   1  10      579.89      582.70      7.85 o
   4   1  10       79.32       67.96      2.21 o
   5   1  10       93.17       92.48      3.30 o
   6   1  10        4.56        4.62      1.32 o
   7   1  10       10.26        7.15      1.53 o
   8   1  10        1.23        0.63      3.00 o
   9   1  10       22.54       25.01      4.27 o
  10   1  10       43.20       58.64      5.05 o
 -10   2  10        2.42        4.19      2.54 o
  -9   2  10       41.96       49.29      3.49 o
  -8   2  10       28.10       31.51      2.39 o
  -7   2  10      100.04       97.21      3.54 o
  -6   2  10        7.88        7.66      1.38 o
  -5   2  10        7.66        6.88      1.04 o
  -4   2  10       15.30       18.65      1.57 o
  -3   2  10        0.15       -0.41      0.69 o
  -2   2  10       28.10       28.98      1.37 o
  -1   2  10       36.74       35.06      1.50 o
   0   2  10      106.68      107.31      2.81 o
   1   2  10     1450.60     1414.08     18.98 o
   2   2  10      395.23      384.28      6.18 o
   3   2  10       15.41       13.70      1.24 o
   4   2  10       65.64       64.56      2.27 o
   5   2  10       29.94       31.37      2.04 o
   6   2  10       85.61       63.04      3.69 o
   7   2  10        9.45       10.13      1.95 o
   8   2  10        0.80        3.10      1.82 o
   9   2  10        0.04       -2.82      1.88 o
  10   2  10        0.07       -1.11      2.55 o
 -10   3  10        7.73        7.94      2.83 o
  -9   3  10        5.06        7.70      2.72 o
  -8   3  10       21.32       24.01      2.25 o
  -7   3  10        0.97        1.40      1.31 o
  -6   3  10        1.28        0.66      1.03 o
  -5   3  10        4.66        2.76      1.40 o
  -4   3  10       23.28       22.38      1.54 o
  -3   3  10       15.36       12.93      1.13 o
  -2   3  10       24.51       28.98      1.48 o
  -1   3  10      452.24      447.92      6.59 o
   0   3  10       27.28       27.21      1.52 o
   1   3  10        9.61        4.76      0.99 o
   2   3  10        2.35        1.56      0.98 o
   3   3  10      742.88      696.15     10.11 o
   4   3  10        1.42       -1.48      0.99 o
   5   3  10      171.91      165.35      4.90 o
   6   3  10       11.03        9.67      1.78 o
   7   3  10        0.05       -2.09      1.39 o
   8   3  10        0.01        2.41      1.75 o
   9   3  10        5.72        6.30      4.01 o
  -9   4  10        3.71        4.24      2.52 o
  -8   4  10        1.75        4.27      2.24 o
  -7   4  10       10.94        7.83      1.93 o
  -6   4  10        2.80        0.22      1.08 o
  -5   4  10        0.10       -1.42      0.94 o
  -4   4  10        1.26       -0.83      0.84 o
  -3   4  10        2.23       -0.10      0.86 o
  -2   4  10        0.70        0.90      0.79 o
  -1   4  10       43.23       43.71      1.57 o
   0   4  10       32.74       33.67      1.70 o
   1   4  10      184.14      183.92      3.53 o
   2   4  10        0.30        0.55      1.08 o
   3   4  10       18.05       16.93      1.65 o
   4   4  10      283.24      283.16      5.99 o
   5   4  10       25.76       23.66      2.17 o
   6   4  10        2.08        4.26      1.51 o
   7   4  10        2.42        0.03      1.69 o
   8   4  10        1.62        2.54      1.88 o
   9   4  10        3.02        8.21      2.98 o
  -9   5  10       15.18       16.68      3.25 o
  -8   5  10        4.28        4.29      3.73 o
  -7   5  10        2.56        1.30      1.61 o
  -6   5  10        0.38        2.34      1.53 o
  -5   5  10       10.46       13.11      2.15 o
  -4   5  10        4.06        3.28      1.12 o
  -3   5  10       54.18       54.18      2.20 o
  -2   5  10       17.78       11.91      1.30 o
  -1   5  10        0.37        0.45      1.10 o
   0   5  10       39.80       43.98      1.96 o
   1   5  10       17.00       20.15      1.71 o
   2   5  10        7.99        9.62      1.45 o
   3   5  10       67.43       69.84      2.84 o
   4   5  10      281.56      266.77      5.87 o
   5   5  10        2.81        1.48      1.45 o
   6   5  10       44.47       47.99      4.41 o
   7   5  10        0.35        0.94      2.13 o
   8   5  10        8.16       16.56      4.81 o
  -8   6  10        0.09        6.73      2.71 o
  -7   6  10        0.02       -1.75      1.53 o
  -6   6  10        6.69        5.95      1.86 o
  -5   6  10       16.89       18.12      2.19 o
  -4   6  10        0.08       -0.42      1.32 o
  -3   6  10        5.55        3.33      1.29 o
  -2   6  10       47.78       44.65      2.53 o
  -1   6  10       46.55       36.00      1.87 o
   0   6  10       94.62       98.25      2.91 o
   1   6  10       17.19       16.04      1.77 o
   2   6  10       12.12       13.84      1.63 o
   3   6  10        5.17        8.02      1.50 o
   4   6  10        6.65        4.67      1.83 o
   5   6  10        3.54        9.85      5.78 o
   6   6  10        5.01        9.60     10.45 o
   7   6  10        4.94        1.37      3.49 o
   8   6  10        0.54       -1.13      3.87 o
  -8   7  10        2.57        3.79      3.99 o
  -7   7  10        7.21        5.35      2.00 o
  -6   7  10        0.09       -0.07      1.54 o
  -5   7  10        3.67        4.21      1.75 o
  -4   7  10       59.20       51.76      3.05 o
  -3   7  10        0.02       -1.02      1.36 o
  -2   7  10        0.01       -0.33      1.29 o
  -1   7  10        2.60        2.20      1.43 o
   0   7  10       19.94       16.66      2.01 o
   1   7  10        8.57        8.76      1.74 o
   2   7  10        1.67        5.72      2.23 o
   3   7  10       47.10       52.75      4.60 o
   4   7  10        7.68        8.73      2.16 o
   5   7  10        0.67        5.11      5.97 o
   6   7  10        2.78        8.96      6.58 o
   7   7  10       24.64       28.17      5.57 o
  -7   8  10        1.81        1.08      1.90 o
  -6   8  10        9.53        9.80      2.12 o
  -5   8  10        0.27        0.16      2.34 o
  -4   8  10        1.19       -0.75      2.38 o
  -3   8  10        7.65        3.79      1.70 o
  -2   8  10        0.40       -2.01      1.34 o
  -1   8  10       60.38       63.16      3.39 o
   0   8  10       51.05       56.12      3.53 o
   1   8  10       20.06       27.32      3.07 o
   2   8  10       47.76       50.22      3.71 o
   3   8  10        3.36        2.94      2.27 o
   4   8  10        3.85        6.39      3.97 o
   5   8  10        0.00        4.24      6.91 o
   6   8  10        4.57       18.35      8.71 o
  -5   9  10        9.67       14.07      2.30 o
  -4   9  10        3.22       -1.25      1.51 o
  -3   9  10       10.42       10.03      1.97 o
  -2   9  10        0.16       -0.69      1.56 o
  -1   9  10        9.24        9.50      1.96 o
   0   9  10        0.19        0.74      1.74 o
   1   9  10       12.35       13.76      2.12 o
   2   9  10        1.53        3.52      1.99 o
   3   9  10        0.92        4.78      6.33 o
   4   9  10        3.03        9.11      7.16 o
  -3  10  10        0.00       -2.10      1.65 o
  -2  10  10       12.22        9.52      2.10 o
  -1  10  10       16.86       23.07      4.84 o
   0  10  10        5.49        7.83      2.06 o
   1  10  10        1.62        0.75      1.81 o
   2  10  10        9.17        9.62      2.52 o
  -3 -11  11       13.72       16.46      1.83 o
  -2 -11  11        3.41        4.08      1.24 o
  -1 -11  11        1.24        0.55      1.13 o
   0 -11  11        6.64        4.40      1.08 o
   1 -11  11        4.23        4.60      0.96 o
   2 -11  11        1.88        1.85      0.95 o
   3 -11  11        1.17        1.90      0.99 o
  -5 -10  11        2.25        2.11      1.49 o
  -4 -10  11        4.92        4.95      1.50 o
  -3 -10  11        1.99        0.23      2.41 o
  -2 -10  11        0.04       -0.92      1.10 o
  -1 -10  11       35.22       32.71      1.88 o
   0 -10  11        3.41        2.03      1.07 o
   1 -10  11       10.21       11.55      1.33 o
   2 -10  11        4.33        4.84      1.10 o
   3 -10  11        1.33        1.27      1.02 o
   4 -10  11        3.78        4.57      1.21 o
   5 -10  11        0.29        0.23      1.35 o
  -6  -9  11        7.19       10.44      2.62 o
  -5  -9  11        0.53        0.83      1.42 o
  -4  -9  11        0.17        0.02      1.58 o
  -3  -9  11        2.05        5.21      1.36 o
  -2  -9  11        2.59        0.84      1.29 o
  -1  -9  11        0.49        0.57      1.06 o
   0  -9  11        1.06        1.23      1.11 o
   1  -9  11       67.55       76.18      2.72 o
   2  -9  11       36.55       37.97      2.40 o
   3  -9  11       55.11       51.64      2.40 o
   4  -9  11       38.20       40.52      2.18 o
   5  -9  11        2.89        1.83      1.35 o
   6  -9  11        6.13        7.50      1.88 o
  -7  -8  11        0.01        2.35      1.72 o
  -6  -8  11        4.04        4.07      1.65 o
  -5  -8  11        4.23        1.07      2.78 o
  -4  -8  11        1.52        3.85      3.59 o
  -3  -8  11       31.05       31.24      2.19 o
  -2  -8  11       20.86       22.30      1.91 o
  -1  -8  11       93.11      104.01      4.65 o
   0  -8  11      222.45      230.18      5.37 o
   1  -8  11        0.63       -0.22      1.03 o
   2  -8  11       91.13       86.36      2.99 o
   3  -8  11        1.85        1.14      1.36 o
   4  -8  11       10.18       11.12      1.52 o
   5  -8  11       18.67       17.75      1.76 o
   6  -8  11       13.64       11.79      2.13 o
   7  -8  11        2.08        2.51      1.87 o
  -8  -7  11        2.29        0.80      3.99 o
  -7  -7  11        4.58        2.57      1.80 o
  -6  -7  11       14.00       16.61      2.67 o
  -5  -7  11       28.47       26.61      2.77 o
  -4  -7  11       10.19       10.92      2.02 o
  -3  -7  11       16.33       14.81      1.62 o
  -2  -7  11       55.54       57.19      3.69 o
  -1  -7  11       32.26       31.81      1.94 o
   0  -7  11       21.61       19.99      1.63 o
   1  -7  11       81.02       86.18      2.98 o
   2  -7  11        8.17        9.94      1.42 o
   3  -7  11       23.78       24.08      1.78 o
   4  -7  11       48.82       48.57      2.51 o
   5  -7  11        4.92        5.61      1.41 o
   6  -7  11       10.26       11.58      1.17 o
   7  -7  11        0.11       -1.04      1.04 o
   8  -7  11        0.45        0.94      1.76 o
  -9  -6  11        9.67       10.19      4.84 o
  -8  -6  11        8.45        6.66      2.15 o
  -7  -6  11        9.60        8.24      2.02 o
  -6  -6  11       13.59       15.08      3.47 o
  -5  -6  11        3.11        4.33      1.88 o
  -4  -6  11       53.42       62.30      3.63 o
  -3  -6  11        0.71        1.56      1.15 o
  -2  -6  11       35.51       31.03      1.99 o
  -1  -6  11       99.36       98.13      3.29 o
   0  -6  11      284.13      285.02      5.19 o
   1  -6  11      192.46      180.18      3.68 o
   2  -6  11      142.14      129.79      3.30 o
   3  -6  11      166.77      177.11      3.74 o
   4  -6  11        4.29        4.62      1.00 o
   5  -6  11        0.63        1.75      1.04 o
   6  -6  11        3.77        5.51      1.28 o
   7  -6  11        7.03        6.20      1.55 o
   8  -6  11        6.38        6.42      1.61 o
  -9  -5  11        0.08       -2.04      2.25 o
  -8  -5  11        2.19        3.99      2.20 o
  -7  -5  11       19.14       19.45      2.87 o
  -6  -5  11        1.10       -2.43      1.62 o
  -5  -5  11       39.90       38.53      3.37 o
  -4  -5  11        2.64        1.18      1.57 o
  -3  -5  11      314.16      333.56      8.16 o
  -2  -5  11        5.30        3.32      0.94 o
  -1  -5  11       77.34       77.64      2.40 o
   0  -5  11      201.09      199.17      5.96 o
   1  -5  11        1.17        1.93      0.86 o
   2  -5  11       10.71       10.56      1.10 o
   3  -5  11      249.37      248.84      4.96 o
   4  -5  11      823.58      787.10     19.83 o
   5  -5  11       75.23       77.22      3.02 o
   6  -5  11        8.33        8.48      1.73 o
   7  -5  11        0.23       -0.23      1.28 o
   8  -5  11        2.77        2.83      1.48 o
   9  -5  11       17.79       23.74      2.40 o
  -9  -4  11        1.15        1.65      3.63 o
  -8  -4  11       10.79        9.04      2.24 o
  -7  -4  11        0.36       -1.08      4.22 o
  -6  -4  11       18.38       24.30      4.77 o
  -5  -4  11       61.79       62.86      3.80 o
  -4  -4  11        3.43        4.13      1.10 o
  -3  -4  11       31.03       28.36      1.48 o
  -2  -4  11       89.98       92.09      2.20 o
  -1  -4  11      125.08      117.77      2.29 o
   0  -4  11        0.07       -0.91      0.61 o
   1  -4  11      303.08      319.10      5.64 o
   2  -4  11        7.36        7.16      1.58 o
   3  -4  11      528.70      507.86      8.15 o
   4  -4  11      474.29      452.49      8.07 o
   5  -4  11        9.38        8.68      1.97 o
   6  -4  11       17.13       17.74      1.89 o
   7  -4  11        5.00        1.48      1.65 o
   8  -4  11        2.77        0.92      1.51 o
   9  -4  11        2.67        5.55      1.94 o
 -10  -3  11        1.10        4.15      3.78 o
  -9  -3  11       17.93       23.69      5.05 o
  -8  -3  11        3.83        1.96      1.77 o
  -7  -3  11       25.26       23.39      3.30 o
  -6  -3  11       26.95       20.30      2.50 o
  -5  -3  11        5.03        5.44      1.09 o
  -4  -3  11      130.96      122.58      3.07 o
  -3  -3  11       10.37        6.24      0.87 o
  -2  -3  11       36.64       34.46      1.46 o
  -1  -3  11        4.77        2.90      0.66 o
   0  -3  11       13.08       11.89      0.95 o
   1  -3  11        0.21       -0.95      0.64 o
   2  -3  11      389.40      373.97      5.81 o
   3  -3  11      143.32      144.20      3.12 o
   4  -3  11      193.58      185.15      5.07 o
   5  -3  11        0.17        0.73      1.70 o
   6  -3  11       34.27       34.16      2.39 o
   7  -3  11        1.00        2.07      1.45 o
   8  -3  11        0.62       -1.98      1.32 o
   9  -3  11        3.45        1.95      2.20 o
 -10  -2  11        0.06       -1.79      3.49 o
  -9  -2  11       32.38       44.46      6.09 o
  -8  -2  11        2.21        1.93      3.02 o
  -7  -2  11        3.22        0.62      1.58 o
  -6  -2  11        4.44        4.68      1.19 o
  -5  -2  11        0.22        0.15      1.06 o
  -4  -2  11        1.38       -0.11      0.78 o
  -3  -2  11       10.23       12.60      1.16 o
  -2  -2  11        0.40       -0.78      0.52 o
  -1  -2  11       25.75       24.16      1.14 o
   0  -2  11      616.62      632.18     11.33 o
   1  -2  11       16.26       15.34      1.09 o
   2  -2  11      615.94      648.61      9.12 o
   3  -2  11        2.14        1.31      0.77 o
   4  -2  11       12.57        7.64      1.37 o
   5  -2  11      125.52      100.95      5.12 o
   6  -2  11        0.23       -0.39      1.21 o
   7  -2  11        1.89        1.40      1.39 o
   8  -2  11        0.66        0.32      1.57 o
   9  -2  11        1.19        3.89      1.87 o
 -10  -1  11        1.09       -4.48      3.54 o
  -9  -1  11       14.90       17.18      3.25 o
  -8  -1  11       15.29       11.25      2.15 o
  -7  -1  11        0.31       -1.57      1.06 o
  -6  -1  11       16.23       17.30      1.55 o
  -5  -1  11        0.24       -0.85      0.87 o
  -4  -1  11       20.89       20.64      1.66 o
  -3  -1  11       72.37       70.15      1.92 o
  -2  -1  11        4.03        1.41      0.72 o
  -1  -1  11      488.68      492.50      6.42 o
   0  -1  11       68.64       69.47      1.97 o
   1  -1  11      148.33      134.69      4.62 o
   2  -1  11      460.05      440.45      6.75 o
   3  -1  11       19.90       19.24      1.91 o
   4  -1  11        3.64        1.60      0.98 o
   5  -1  11      291.57      261.61      5.81 o
   6  -1  11        0.11        0.16      1.33 o
   7  -1  11       27.50       28.76      2.48 o
   8  -1  11        2.01        4.01      1.94 o
   9  -1  11       45.14       55.99      4.42 o
 -10   0  11        1.63        2.77      2.58 o
  -9   0  11        1.42        4.62      2.01 o
  -8   0  11       47.77       44.05      2.73 o
  -7   0  11        2.74        4.20      1.40 o
  -6   0  11        0.72        1.63      1.07 o
  -5   0  11        2.63        2.10      0.99 o
  -4   0  11        3.81        0.18      0.85 o
  -3   0  11        0.90       -0.24      0.72 o
  -2   0  11       47.63       43.71      1.70 o
  -1   0  11      401.77      390.68      6.69 o
   0   0  11       88.65       99.50      2.44 o
   1   0  11       90.17       87.87      2.29 o
   2   0  11      100.35       93.53      2.43 o
   3   0  11      115.81      118.03      3.17 o
   4   0  11       18.41       21.74      1.93 o
   5   0  11       44.91       41.10      2.24 o
   6   0  11        5.09        7.55      1.48 o
   7   0  11        9.29        4.41      1.74 o
   8   0  11       11.72       14.64      2.80 o
   9   0  11        0.09       -1.46      2.10 o
 -10   1  11        1.31        4.50      2.12 o
  -9   1  11       10.25       12.46      2.42 o
  -8   1  11        0.09        0.78      1.40 o
  -7   1  11        4.94        5.58      1.57 o
  -6   1  11       11.68       14.01      1.87 o
  -5   1  11       27.72       26.82      1.70 o
  -4   1  11       29.09       28.23      1.50 o
  -3   1  11       11.99       11.46      1.11 o
  -2   1  11       80.76       81.61      2.28 o
  -1   1  11       16.60       14.68      1.17 o
   0   1  11        8.23        9.66      1.14 o
   1   1  11       50.99       48.59      1.79 o
   2   1  11      554.84      510.64      8.12 o
   3   1  11        6.09        3.91      1.16 o
   4   1  11      674.80      618.10     10.22 o
   5   1  11       65.06       50.61      2.51 o
   6   1  11       32.60       35.73      2.94 o
   7   1  11        2.92        1.26      2.64 o
   8   1  11       10.66       12.37      2.82 o
   9   1  11       14.38       17.90      3.29 o
 -10   2  11        9.06       11.91      3.25 o
  -9   2  11        0.68        2.73      1.97 o
  -8   2  11        2.27        1.63      1.50 o
  -7   2  11        9.42        6.05      1.72 o
  -6   2  11        1.35        0.95      1.26 o
  -5   2  11        2.66        4.19      1.34 o
  -4   2  11        0.27       -0.64      0.80 o
  -3   2  11        0.29       -1.14      0.76 o
  -2   2  11       11.06       10.66      1.13 o
  -1   2  11      143.73      139.12      3.07 o
   0   2  11        0.05       -0.14      0.91 o
   1   2  11        1.33        2.93      1.03 o
   2   2  11        6.04        7.37      1.49 o
   3   2  11      139.79      130.98      3.40 o
   4   2  11      403.63      358.27      7.35 o
   5   2  11       44.86       38.66      2.35 o
   6   2  11        0.65        1.02      2.15 o
   7   2  11       12.08       14.73      2.17 o
   8   2  11        0.99        3.54      2.18 o
   9   2  11        2.49        1.01      2.38 o
  -9   3  11        0.00       -0.54      2.36 o
  -8   3  11        0.08       -2.32      1.55 o
  -7   3  11        2.31        1.78      1.36 o
  -6   3  11       11.51       10.08      1.62 o
  -5   3  11        4.20        2.55      1.11 o
  -4   3  11        5.07        2.85      1.10 o
  -3   3  11       18.46       15.60      1.53 o
  -2   3  11       48.75       49.82      1.93 o
  -1   3  11       27.66       28.93      1.65 o
   0   3  11       25.61       27.35      1.69 o
   1   3  11      238.05      250.84      5.01 o
   2   3  11      232.56      231.19      4.64 o
   3   3  11       23.87       18.75      2.52 o
   4   3  11       22.69       29.56      2.39 o
   5   3  11       35.27       31.04      2.38 o
   6   3  11        0.01       -1.86      1.24 o
   7   3  11        2.56        1.94      1.64 o
   8   3  11       31.17       38.79      3.40 o
   9   3  11        8.03       15.38      3.44 o
  -9   4  11        0.46        1.74      2.57 o
  -8   4  11       14.37       11.61      2.72 o
  -7   4  11        0.54       -0.71      1.85 o
  -6   4  11        9.11       10.82      1.72 o
  -5   4  11        0.60        0.82      1.15 o
  -4   4  11       29.65       34.71      1.94 o
  -3   4  11        0.12       -1.25      0.93 o
  -2   4  11       65.94       66.57      2.51 o
  -1   4  11      454.49      446.83      7.53 o
   0   4  11       96.30      103.68      3.27 o
   1   4  11      199.99      196.80      4.66 o
   2   4  11       13.77       13.75      1.63 o
   3   4  11       29.27       20.73      2.39 o
   4   4  11       15.02       19.00      2.12 o
   5   4  11        6.44        8.30      1.75 o
   6   4  11        5.64        6.38      1.81 o
   7   4  11        0.11        0.19      1.69 o
   8   4  11        0.05       -0.21      1.89 o
  -8   5  11        3.07        1.98      3.52 o
  -7   5  11        0.95        3.91      2.27 o
  -6   5  11        3.73        0.95      1.96 o
  -5   5  11       18.50       19.00      1.94 o
  -4   5  11        0.02       -1.47      1.33 o
  -3   5  11       16.66       12.80      1.98 o
  -2   5  11       60.57       53.22      2.29 o
  -1   5  11       92.13       90.44      2.85 o
   0   5  11        5.26        4.00      1.71 o
   1   5  11      448.84      454.82      8.33 o
   2   5  11       56.62       47.89      2.44 o
   3   5  11        7.06        8.46      1.58 o
   4   5  11        1.10        0.37      1.42 o
   5   5  11       10.02       12.62      2.05 o
   6   5  11        0.59        2.40      1.86 o
   7   5  11        1.13       -0.61      2.30 o
   8   5  11        2.02       12.79      4.77 o
  -8   6  11        0.12        3.23      2.47 o
  -7   6  11        3.80        5.79      2.50 o
  -6   6  11        1.84        2.17      1.73 o
  -5   6  11        0.23       -1.49      1.53 o
  -4   6  11        5.75        5.33      1.77 o
  -3   6  11       21.93       19.02      2.26 o
  -2   6  11        5.78        5.97      1.48 o
  -1   6  11        9.92       12.02      1.71 o
   0   6  11      317.52      313.58      6.52 o
   1   6  11        4.07        3.15      1.62 o
   2   6  11        8.93       10.48      1.89 o
   3   6  11       11.66        8.18      1.99 o
   4   6  11        2.16       -0.69      2.45 o
   5   6  11       27.89       43.85      9.63 o
   6   6  11        0.42        6.99      4.18 o
   7   6  11       19.84       16.61      5.00 o
  -7   7  11        0.28       -1.98      2.06 o
  -6   7  11        3.94        5.60      2.03 o
  -5   7  11        7.74        7.05      2.64 o
  -4   7  11       16.44       15.35      2.28 o
  -3   7  11        8.81        9.11      1.96 o
  -2   7  11       57.31       56.75      3.17 o
  -1   7  11        0.94       -0.08      1.43 o
   0   7  11       27.55       31.26      2.56 o
   1   7  11        0.29        0.35      1.47 o
   2   7  11        6.31        6.68      2.23 o
   3   7  11        0.25       -0.63      1.81 o
   4   7  11        1.12        0.76      2.58 o
   5   7  11       10.01       11.96      4.55 o
   6   7  11       15.57       46.67      7.74 o
  -6   8  11       11.63        6.52      2.06 o
  -5   8  11        0.64       -2.35      1.62 o
  -4   8  11        5.21        5.84      1.96 o
  -3   8  11       22.54       21.33      2.87 o
  -2   8  11       29.78       27.88      2.53 o
  -1   8  11       56.91       69.46      3.55 o
   0   8  11       69.85       75.25      4.57 o
   1   8  11        0.56        0.08      1.50 o
   2   8  11       26.61       23.96      5.05 o
   3   8  11        6.47        9.68      2.49 o
   4   8  11       10.37       10.68      4.11 o
   5   8  11        3.66       13.94      6.02 o
  -4   9  11        7.90        8.05      2.18 o
  -3   9  11        5.37        3.41      1.96 o
  -2   9  11       21.86       28.16      2.68 o
  -1   9  11        3.54        0.68      1.83 o
   0   9  11        2.30        8.24      2.94 o
   1   9  11        0.28        1.03      1.73 o
   2   9  11        5.12        6.35      2.00 o
   3   9  11        0.54        2.59      2.94 o
  -2 -11  12        0.17       -0.43      1.40 o
  -1 -11  12        0.75        2.88      1.25 o
   0 -11  12       14.48       12.59      1.72 o
   1 -11  12        6.89        7.53      1.25 o
   2 -11  12        2.68        3.68      1.67 o
  -4 -10  12       41.08       47.69      3.39 o
  -3 -10  12        1.06       -0.01      1.53 o
  -2 -10  12        8.86       10.72      1.83 o
  -1 -10  12       26.48       24.97      1.84 o
   0 -10  12        8.19        8.59      1.40 o
   1 -10  12       17.27       23.53      1.90 o
   2 -10  12       16.72       20.58      1.63 o
   3 -10  12        0.10       -1.48      1.13 o
   4 -10  12        2.38        1.72      1.22 o
  -6  -9  12        4.79        3.36      1.71 o
  -5  -9  12        0.24        2.05      1.90 o
  -4  -9  12        1.35        4.50      1.87 o
  -3  -9  12       25.27       23.86      2.67 o
  -2  -9  12       10.41       12.45      1.63 o
  -1  -9  12       18.19       20.43      2.35 o
   0  -9  12       13.48       15.98      2.88 o
   1  -9  12        0.47        1.14      1.15 o
   2  -9  12        0.74       -1.39      1.04 o
   3  -9  12        5.61        1.54      1.21 o
   4  -9  12       19.92       22.32      1.89 o
   5  -9  12        0.55       -0.16      1.58 o
  -7  -8  12       12.47       10.49      3.03 o
  -6  -8  12        3.47        2.05      1.61 o
  -5  -8  12        4.37        8.32      2.30 o
  -4  -8  12        1.61       -2.30      1.53 o
  -3  -8  12        0.11       -1.20      1.40 o
  -2  -8  12       82.44       88.96      3.40 o
  -1  -8  12       16.93       16.97      1.70 o
   0  -8  12        2.84        3.39      1.23 o
   1  -8  12        1.04       -0.53      1.13 o
   2  -8  12       30.08       31.41      2.45 o
   3  -8  12       36.83       47.02      2.48 o
   4  -8  12        3.46        3.47      1.34 o
   5  -8  12        0.07       -0.50      1.51 o
   6  -8  12        2.76        2.07      3.85 o
  -7  -7  12        2.49        2.90      1.87 o
  -6  -7  12        6.38       10.64      2.52 o
  -5  -7  12       19.37       22.64      2.77 o
  -4  -7  12       48.44       47.67      3.35 o
  -3  -7  12       20.62       23.13      2.45 o
  -2  -7  12       12.38       13.16      1.63 o
  -1  -7  12       36.42       34.94      2.14 o
   0  -7  12       97.56      106.44      3.50 o
   1  -7  12       27.03       29.88      1.97 o
   2  -7  12        2.93        4.40      1.28 o
   3  -7  12        7.43        4.48      1.35 o
   4  -7  12        0.33        1.73      2.29 o
   5  -7  12        0.00       -0.05      1.48 o
   6  -7  12        9.30        7.82      1.16 o
   7  -7  12       21.12       25.22      1.86 o
  -8  -6  12        4.41        6.18      2.25 o
  -7  -6  12        7.55        5.40      2.37 o
  -6  -6  12        0.17        1.22      1.83 o
  -5  -6  12        3.61        4.74      2.00 o
  -4  -6  12        8.84        6.04      2.34 o
  -3  -6  12       11.82       11.45      2.08 o
  -2  -6  12      105.08      102.86      3.65 o
  -1  -6  12      333.12      318.33      7.14 o
   0  -6  12        9.57        5.39      1.00 o
   1  -6  12        0.14       -1.26      0.84 o
   2  -6  12      117.36      108.82      4.57 o
   3  -6  12       17.67       18.37      1.34 o
   4  -6  12        4.78        7.38      1.24 o
   5  -6  12        6.20        5.30      1.35 o
   6  -6  12        6.70       10.70      1.58 o
   7  -6  12        0.20       -0.03      1.28 o
   8  -6  12       10.41       11.74      2.19 o
  -9  -5  12        1.38       -1.89      3.59 o
  -8  -5  12        0.02       -2.36      1.99 o
  -7  -5  12        9.16       14.12      2.90 o
  -6  -5  12        2.79        0.66      1.90 o
  -5  -5  12      172.57      159.58      6.32 o
  -4  -5  12       31.92       29.64      3.23 o
  -3  -5  12        2.48       -0.02      1.37 o
  -2  -5  12       15.61       13.22      1.70 o
  -1  -5  12       65.37       60.21      2.27 o
   0  -5  12      126.73      130.79      4.35 o
   1  -5  12        0.00        0.20      0.91 o
   2  -5  12       13.10        7.05      1.25 o
   3  -5  12       10.05       13.56      1.44 o
   4  -5  12       31.29       43.75      2.38 o
   5  -5  12       11.77       10.88      1.58 o
   6  -5  12        2.68        4.49      1.42 o
   7  -5  12        0.55       -0.17      1.33 o
   8  -5  12        5.99        5.20      1.74 o
  -9  -4  12       10.35       12.51      4.29 o
  -8  -4  12        3.90        3.86      3.23 o
  -7  -4  12       21.84       22.42      3.10 o
  -6  -4  12       15.52       21.30      2.84 o
  -5  -4  12        3.76        5.83      2.02 o
  -4  -4  12       11.68       11.99      1.70 o
  -3  -4  12        7.62        8.82      1.50 o
  -2  -4  12       19.84       17.57      1.48 o
  -1  -4  12      189.15      190.87      4.74 o
   0  -4  12        1.68        1.73      0.97 o
   1  -4  12        0.01       -0.21      0.95 o
   2  -4  12       44.99       43.06      2.05 o
   3  -4  12       51.38       47.12      2.55 o
   4  -4  12        0.00        0.42      1.15 o
   5  -4  12       30.03       25.59      2.11 o
   6  -4  12        2.30        1.16      1.31 o
   7  -4  12       11.20       14.44      1.98 o
   8  -4  12        6.96        9.26      1.92 o
   9  -4  12       17.47       21.52      2.60 o
  -9  -3  12        0.50        2.69      3.63 o
  -8  -3  12        0.47        5.71      3.54 o
  -7  -3  12        0.98       -0.42      1.91 o
  -6  -3  12       14.79       18.78      2.75 o
  -5  -3  12        7.11        9.26      1.86 o
  -4  -3  12       77.26       72.44      2.89 o
  -3  -3  12       24.70       22.91      1.67 o
  -2  -3  12       16.21       16.69      1.29 o
  -1  -3  12       98.31       97.94      2.41 o
   0  -3  12       30.32       31.42      1.58 o
   1  -3  12      461.84      440.43     11.08 o
   2  -3  12      520.12      495.05     10.61 o
   3  -3  12      850.42      803.75     14.99 o
   4  -3  12       30.38       27.38      2.14 o
   5  -3  12        0.00       -1.74      1.16 o
   6  -3  12        0.10        0.31      1.27 o
   7  -3  12       11.55        9.85      3.06 o
   8  -3  12       37.50       48.16      3.18 o
   9  -3  12        0.01       -0.99      1.72 o
  -9  -2  12       11.38       20.24      4.91 o
  -8  -2  12        3.60        3.59      3.59 o
  -7  -2  12        2.21        5.87      2.36 o
  -6  -2  12        0.04       -0.14      1.17 o
  -5  -2  12       21.94       21.57      1.61 o
  -4  -2  12       27.98       22.84      1.56 o
  -3  -2  12       11.76       12.20      1.27 o
  -2  -2  12      101.58       93.95      2.63 o
  -1  -2  12       47.25       41.40      1.61 o
   0  -2  12      119.90      118.57      2.99 o
   1  -2  12       47.32       48.73      1.98 o
   2  -2  12      100.94       98.79      3.11 o
   3  -2  12       88.66       72.65      5.32 o
   4  -2  12        8.40        4.69      1.53 o
   5  -2  12       80.95       67.83      3.21 o
   6  -2  12        6.86       10.91      1.86 o
   7  -2  12        6.33        7.52      1.79 o
   8  -2  12        0.01       -1.54      1.55 o
   9  -2  12        9.19       13.94      7.34 o
  -9  -1  12        0.17       -1.32      3.26 o
  -8  -1  12        0.07        3.44      3.26 o
  -7  -1  12       11.36        9.96      1.75 o
  -6  -1  12        2.64       -0.56      1.05 o
  -5  -1  12       26.65       25.21      1.70 o
  -4  -1  12        2.68        2.31      1.02 o
  -3  -1  12       95.57       97.91      2.81 o
  -2  -1  12       68.61       60.41      2.19 o
  -1  -1  12        1.27        2.35      1.03 o
   0  -1  12        4.34        2.50      1.20 o
   1  -1  12      752.96      721.76     11.91 o
   2  -1  12      135.04      128.00      3.80 o
   3  -1  12      297.34      280.65      5.56 o
   4  -1  12        0.24       -1.41      0.99 o
   5  -1  12       13.80       15.56      2.04 o
   6  -1  12        3.85        4.99      1.66 o
   7  -1  12        5.00        4.37      1.72 o
   8  -1  12       14.36       16.06      2.38 o
   9  -1  12        7.78        3.21      2.46 o
  -9   0  12        0.08        2.84      2.38 o
  -8   0  12        0.13        1.60      1.54 o
  -7   0  12        0.95        0.86      1.43 o
  -6   0  12        6.39        6.39      1.55 o
  -5   0  12        0.09       -1.43      0.95 o
  -4   0  12        8.86        5.76      1.20 o
  -3   0  12       22.82       22.50      1.59 o
  -2   0  12      365.22      357.19      6.25 o
  -1   0  12      178.09      174.27      4.07 o
   0   0  12      158.76      153.81      4.04 o
   1   0  12      492.14      463.70      8.48 o
   2   0  12      111.69       97.96      3.18 o
   3   0  12       52.46       43.29      2.26 o
   4   0  12      137.30      124.96      3.80 o
   5   0  12       40.54       20.52      1.88 o
   6   0  12       20.73       28.27      4.09 o
   7   0  12        2.03        1.72      1.97 o
   8   0  12       33.51       47.80      4.16 o
   9   0  12        0.22        0.64      2.32 o
  -9   1  12        0.01       -0.63      1.90 o
  -8   1  12        1.31       -0.21      1.52 o
  -7   1  12       25.84       27.06      2.30 o
  -6   1  12        0.84        0.08      1.25 o
  -5   1  12       37.09       33.88      2.23 o
  -4   1  12       53.27       59.40      2.51 o
  -3   1  12        1.03       -1.39      0.93 o
  -2   1  12        0.49        0.62      1.00 o
  -1   1  12      114.48      111.29      2.81 o
   0   1  12      612.61      592.54     10.32 o
   1   1  12      375.02      375.35      9.03 o
   2   1  12       11.72       10.74      1.48 o
   3   1  12       61.36       56.32      2.62 o
   4   1  12       42.87       37.34      2.35 o
   5   1  12       42.91       38.68      2.38 o
   6   1  12        0.74       -2.06      1.37 o
   7   1  12        8.01        7.50      3.09 o
   8   1  12       47.42       59.50      4.61 o
   9   1  12       21.63       25.00      3.62 o
  -9   2  12        6.37        5.57      2.24 o
  -8   2  12        0.00        1.41      1.57 o
  -7   2  12        0.07       -0.76      1.35 o
  -6   2  12        0.03       -0.43      1.28 o
  -5   2  12        5.56        4.47      1.46 o
  -4   2  12       17.17       20.99      1.88 o
  -3   2  12        6.39        6.45      1.28 o
  -2   2  12       27.06       27.05      1.60 o
  -1   2  12      645.42      658.04      9.21 o
   0   2  12       13.70       11.96      1.40 o
   1   2  12        6.17        5.30      1.38 o
   2   2  12        7.24        2.21      1.19 o
   3   2  12       30.08       27.23      2.03 o
   4   2  12       84.53       78.76      3.73 o
   5   2  12        0.09        2.27      1.53 o
   6   2  12        3.59        3.97      1.77 o
   7   2  12        1.70        3.35      2.24 o
   8   2  12        0.42       -3.18      2.12 o
  -9   3  12        0.10        1.20      2.83 o
  -8   3  12        0.08        0.75      1.84 o
  -7   3  12        0.00       -0.39      1.39 o
  -6   3  12       28.98       35.50      2.50 o
  -5   3  12        3.77        3.14      1.45 o
  -4   3  12        7.32        5.14      1.48 o
  -3   3  12       63.01       64.63      2.56 o
  -2   3  12       26.72       25.27      1.76 o
  -1   3  12       39.65       41.98      2.10 o
   0   3  12      101.94      101.58      3.61 o
   1   3  12     1088.56     1062.92     17.08 o
   2   3  12        0.50       -0.11      1.38 o
   3   3  12      310.09      312.70      7.96 o
   4   3  12       16.94       13.77      1.96 o
   5   3  12        0.09       -0.03      1.48 o
   6   3  12        0.70        1.71      1.62 o
   7   3  12        4.65        1.42      1.79 o
   8   3  12        2.64        5.36      2.71 o
  -8   4  12        0.00        0.33      2.32 o
  -7   4  12        0.00       -1.17      2.05 o
  -6   4  12        0.48       -0.91      1.56 o
  -5   4  12        0.77       -1.86      1.24 o
  -4   4  12       30.80       29.94      2.34 o
  -3   4  12        0.00       -1.65      1.10 o
  -2   4  12       35.24       32.85      2.00 o
  -1   4  12      191.23      204.61      5.84 o
   0   4  12       49.66       52.85      2.36 o
   1   4  12        5.77        9.52      1.57 o
   2   4  12       50.44       51.80      2.95 o
   3   4  12       54.52       57.00      3.81 o
   4   4  12        4.79        2.35      1.53 o
   5   4  12       21.03       17.83      2.25 o
   6   4  12        2.77        3.27      1.94 o
   7   4  12        1.55        1.51      1.94 o
   8   4  12        0.00       -2.97      3.07 o
  -8   5  12        0.01       -0.53      2.43 o
  -7   5  12        3.60        2.34      2.25 o
  -6   5  12        1.69        0.05      2.02 o
  -5   5  12       17.66       18.90      2.89 o
  -4   5  12       61.19       61.77      2.97 o
  -3   5  12       12.09        9.47      1.50 o
  -2   5  12       21.55       21.38      1.80 o
  -1   5  12       10.68        8.31      1.62 o
   0   5  12       14.05       16.53      1.64 o
   1   5  12       10.63        8.68      1.61 o
   2   5  12      129.07      130.77      5.04 o
   3   5  12       47.98       48.33      3.03 o
   4   5  12       62.73       63.93      3.42 o
   5   5  12        3.12        4.78      2.18 o
   6   5  12        2.14        3.04      2.54 o
   7   5  12       65.78       95.86      8.83 o
  -7   6  12        4.20        3.49      2.50 o
  -6   6  12        2.01        0.18      2.29 o
  -5   6  12        1.42        2.25      3.02 o
  -4   6  12       26.40       28.42      2.67 o
  -3   6  12       33.49       35.35      2.79 o
  -2   6  12       17.87       20.21      2.36 o
  -1   6  12       64.14       75.70      3.64 o
   0   6  12       13.90       14.77      2.11 o
   1   6  12        1.95        1.97      1.94 o
   2   6  12        3.29        0.17      2.60 o
   3   6  12        0.00       -0.58      2.66 o
   4   6  12       23.04       23.31      4.07 o
   5   6  12        8.39       12.82      3.56 o
   6   6  12        2.67        2.97      3.82 o
  -6   7  12       13.40        8.04      2.77 o
  -5   7  12        0.66       -1.56      2.10 o
  -4   7  12        2.65        3.82      1.98 o
  -3   7  12        0.84       -0.83      1.68 o
  -2   7  12        0.83       -2.71      2.64 o
  -1   7  12       12.21       11.89      2.09 o
   0   7  12       38.29       39.14      2.87 o
   1   7  12        4.19        2.18      1.75 o
   2   7  12        2.56        3.44      3.04 o
   3   7  12        0.00       -1.09      2.60 o
   4   7  12        0.14        1.22      2.90 o
   5   7  12       11.35       15.92      6.11 o
  -5   8  12        0.29        2.28      2.28 o
  -4   8  12        0.19       -0.89      2.22 o
  -3   8  12        1.90        0.82      3.64 o
  -2   8  12        0.94        0.42      1.79 o
  -1   8  12        0.02       -1.30      1.72 o
   0   8  12        0.10        1.57      1.83 o
   1   8  12        0.01       -1.60      2.37 o
   2   8  12       10.64        9.74      2.53 o
   3   8  12        1.76        5.91      9.79 o
   4   8  12        7.60       10.20      3.69 o
  -2   9  12        3.65        5.64      2.52 o
  -1   9  12       25.36       27.53      2.94 o
   0   9  12        7.99       10.22      2.31 o
   1   9  12        7.24        6.31      2.72 o
  -3 -10  13       12.68       10.72      2.23 o
  -2 -10  13        5.40        3.24      1.76 o
  -1 -10  13        0.06       -1.42      1.93 o
   0 -10  13        5.28        6.27      1.47 o
   1 -10  13       26.38       28.52      2.01 o
   2 -10  13        0.61        1.06      1.24 o
   3 -10  13        0.19       -1.38      1.17 o
  -5  -9  13        6.85       10.63      2.49 o
  -4  -9  13        0.05        1.19      1.82 o
  -3  -9  13        7.39        6.72      2.04 o
  -2  -9  13       25.18       27.56      3.35 o
  -1  -9  13       34.63       34.39      2.79 o
   0  -9  13        0.07        2.32      1.28 o
   1  -9  13       12.43       16.37      2.50 o
   2  -9  13       10.54       11.69      1.61 o
   3  -9  13        0.81       -0.90      1.52 o
   4  -9  13        1.22       -0.53      1.57 o
   5  -9  13        0.54       -0.47      1.73 o
  -6  -8  13        0.27       -0.21      1.97 o
  -5  -8  13       20.17       22.94      2.92 o
  -4  -8  13        7.91        8.21      2.12 o
  -3  -8  13       10.32       12.72      2.25 o
  -2  -8  13       20.41       18.92      2.37 o
  -1  -8  13        0.28       -1.16      1.41 o
   0  -8  13       11.33       12.70      1.61 o
   1  -8  13        4.07        3.96      1.32 o
   2  -8  13        9.42        9.18      1.52 o
   3  -8  13        9.77       10.54      2.81 o
   4  -8  13       33.72       35.32      2.92 o
   5  -8  13        8.10       10.34      2.11 o
   6  -8  13        1.78        4.31      2.13 o
  -7  -7  13        3.49       -1.31      1.78 o
  -6  -7  13        6.56        3.59      2.20 o
  -5  -7  13        5.76        3.04      2.03 o
  -4  -7  13       13.06       11.30      2.35 o
  -3  -7  13       16.87       16.77      2.76 o
  -2  -7  13        9.17        7.96      1.90 o
  -1  -7  13       34.38       36.76      2.93 o
   0  -7  13        0.67        0.59      1.55 o
   1  -7  13       74.40       74.74      3.62 o
   2  -7  13        2.98        2.71      1.32 o
   3  -7  13        7.14        7.03      2.45 o
   4  -7  13        4.76        6.68      1.92 o
   5  -7  13        0.21        0.25      1.68 o
   6  -7  13        7.43        4.80      1.38 o
  -7  -6  13       27.58       34.78      3.77 o
  -6  -6  13       22.40       25.78      3.25 o
  -5  -6  13        0.84       -1.07      1.75 o
  -4  -6  13        0.03       -0.46      1.67 o
  -3  -6  13       40.22       40.03      3.18 o
  -2  -6  13        0.90        3.81      3.94 o
  -1  -6  13       28.33       29.46      2.17 o
   0  -6  13       29.32       29.06      1.63 o
   1  -6  13       20.28       19.18      1.61 o
   2  -6  13        7.46        7.34      1.29 o
   3  -6  13       44.63       46.36      2.28 o
   4  -6  13        2.98        4.06      1.19 o
   5  -6  13       26.12       31.78      3.00 o
   6  -6  13        0.53        2.26      1.36 o
   7  -6  13        2.25        4.55      1.58 o
  -8  -5  13        0.99       -1.11      1.93 o
  -7  -5  13       14.48       19.26      3.09 o
  -6  -5  13        2.94        1.69      3.14 o
  -5  -5  13       60.24       66.90      6.04 o
  -4  -5  13       28.07       30.68      5.76 o
  -3  -5  13       17.47       17.00      1.83 o
  -2  -5  13       20.98       23.13      2.47 o
  -1  -5  13        7.90        6.00      1.37 o
   0  -5  13        1.50       -0.78      1.11 o
   1  -5  13       44.81       35.61      2.19 o
   2  -5  13      341.34      329.87      7.30 o
   3  -5  13       77.80       91.14      3.37 o
   4  -5  13        0.03        0.68      1.14 o
   5  -5  13        0.69        0.05      1.20 o
   6  -5  13        0.76        0.34      1.33 o
   7  -5  13       27.08       26.67      2.36 o
   8  -5  13        0.20       -1.14      1.55 o
  -8  -4  13        0.05       -0.94      3.40 o
  -7  -4  13        7.79        8.23      2.51 o
  -6  -4  13        0.40        2.82      1.99 o
  -5  -4  13       21.01       21.47      5.03 o
  -4  -4  13       17.87       16.08      1.91 o
  -3  -4  13       44.56       42.57      5.01 o
  -2  -4  13       69.42       65.25      2.97 o
  -1  -4  13       18.03       20.90      1.93 o
   0  -4  13       84.18       84.46      4.12 o
   1  -4  13      337.20      335.53      7.49 o
   2  -4  13       75.79       71.72      3.11 o
   3  -4  13       12.41       12.39      1.66 o
   4  -4  13        1.66        0.89      1.28 o
   5  -4  13        0.33       -1.09      1.77 o
   6  -4  13        3.35        1.57      1.40 o
   7  -4  13        6.77        6.71      1.82 o
   8  -4  13        0.59        0.92      1.63 o
  -9  -3  13        0.85        1.60      3.68 o
  -8  -3  13        0.05       -4.32      2.88 o
  -7  -3  13       21.96       20.22      3.09 o
  -6  -3  13       77.60       74.69      3.64 o
  -5  -3  13       20.92       22.22      2.28 o
  -4  -3  13       13.22        8.78      1.77 o
  -3  -3  13       41.28       31.94      2.27 o
  -2  -3  13        2.21        0.08      1.17 o
  -1  -3  13       61.75       60.38      2.93 o
   0  -3  13       15.59       11.96      1.70 o
   1  -3  13       22.42       22.84      2.02 o
   2  -3  13      155.27      147.82      4.72 o
   3  -3  13      120.00      127.90      4.28 o
   4  -3  13       59.10       52.92      2.85 o
   5  -3  13       17.95       20.15      2.29 o
   6  -3  13        5.57        6.43      2.52 o
   7  -3  13        0.02       -1.09      1.46 o
   8  -3  13       12.37       18.44      2.69 o
  -9  -2  13        1.42        1.75      3.63 o
  -8  -2  13       13.37       12.18      4.39 o
  -7  -2  13       14.45       12.64      2.79 o
  -6  -2  13        1.31        0.34      2.02 o
  -5  -2  13        3.26        0.39      1.42 o
  -4  -2  13        0.11       -0.62      1.14 o
  -3  -2  13       32.39       29.33      1.75 o
  -2  -2  13       12.19        9.21      1.23 o
  -1  -2  13      130.95      123.51      3.17 o
   0  -2  13        0.09        0.17      1.02 o
   1  -2  13        2.96        0.54      1.26 o
   2  -2  13        0.03       -1.46      1.19 o
   3  -2  13      184.20      169.15      7.20 o
   4  -2  13        0.00       -0.38      1.20 o
   5  -2  13        4.61        7.61      1.73 o
   6  -2  13        9.45        7.45      1.99 o
   7  -2  13        0.30        3.50      1.73 o
   8  -2  13        3.81        3.27      1.84 o
  -9  -1  13        1.99       -0.71      3.92 o
  -8  -1  13        5.61        3.82      3.40 o
  -7  -1  13        1.49       -2.21      1.75 o
  -6  -1  13        5.62       -0.06      2.61 o
  -5  -1  13       33.66       31.89      1.98 o
  -4  -1  13        0.09       -1.23      0.99 o
  -3  -1  13       13.10       12.67      1.43 o
  -2  -1  13      193.40      183.25      4.08 o
  -1  -1  13      189.68      191.48      4.19 o
   0  -1  13      467.03      482.60      8.78 o
   1  -1  13        3.62        5.32      1.47 o
   2  -1  13        7.09        6.45      1.30 o
   3  -1  13        8.62        5.42      1.57 o
   4  -1  13       11.41       10.30      1.78 o
   5  -1  13        9.42        5.59      1.67 o
   6  -1  13        0.50        0.51      1.44 o
   7  -1  13       67.98       88.05      4.31 o
   8  -1  13        2.54        4.88      2.40 o
  -9   0  13        3.49        9.49      4.34 o
  -8   0  13        3.77        4.01      2.10 o
  -7   0  13        4.10        3.17      1.53 o
  -6   0  13        7.96        6.83      1.90 o
  -5   0  13       11.07        8.68      1.42 o
  -4   0  13       28.29       28.77      1.85 o
  -3   0  13      135.49      120.59      3.38 o
  -2   0  13        0.29       -1.14      1.58 o
  -1   0  13       19.07       21.51      1.65 o
   0   0  13       13.82       16.16      1.72 o
   1   0  13        0.17        2.63      1.14 o
   2   0  13      140.38      132.16      5.55 o
   3   0  13        9.65       12.72      1.60 o
   4   0  13        8.20        9.15      1.53 o
   5   0  13        4.33        5.05      1.70 o
   6   0  13        3.49        4.21      2.05 o
   7   0  13        6.01        2.86      2.38 o
   8   0  13        0.68        3.11      2.62 o
  -9   1  13        1.04       -0.44      2.10 o
  -8   1  13        0.17       -1.10      1.56 o
  -7   1  13       10.88       10.97      1.91 o
  -6   1  13       27.19       22.02      2.19 o
  -5   1  13       20.72       23.56      2.13 o
  -4   1  13       58.53       52.75      4.09 o
  -3   1  13       76.63       79.48      2.82 o
  -2   1  13       49.61       49.53      2.26 o
  -1   1  13       83.78       83.61      3.92 o
   0   1  13     1043.61     1032.03     16.55 o
   1   1  13       13.85       12.04      1.62 o
   2   1  13      120.07      118.05      3.77 o
   3   1  13       42.92       36.85      2.30 o
   4   1  13        5.51        1.95      2.42 o
   5   1  13        0.97        0.71      1.54 o
   6   1  13        1.23        3.37      2.05 o
   7   1  13       20.90       23.76      3.38 o
   8   1  13        1.00        2.33      2.50 o
  -8   2  13        2.10        1.20      1.76 o
  -7   2  13        1.91        2.06      1.71 o
  -6   2  13        2.03        1.26      1.46 o
  -5   2  13        5.01        5.44      1.62 o
  -4   2  13        7.71        7.20      1.61 o
  -3   2  13        0.09       -0.58      1.28 o
  -2   2  13       85.83       91.59      3.41 o
  -1   2  13        9.90       13.58      2.03 o
   0   2  13        5.09        6.18      1.47 o
   1   2  13       39.05       35.48      2.23 o
   2   2  13        0.00        0.40      1.47 o
   3   2  13       84.20       84.33      3.88 o
   4   2  13        3.47        0.50      2.38 o
   5   2  13       29.33       33.50      3.37 o
   6   2  13        0.25        1.46      2.15 o
   7   2  13       18.16       22.78      4.84 o
   8   2  13        4.57       11.69      3.15 o
  -8   3  13        6.81        0.84      2.51 o
  -7   3  13        1.08       -0.90      1.93 o
  -6   3  13        3.24        2.92      1.59 o
  -5   3  13       11.49        9.90      1.85 o
  -4   3  13       32.92       36.47      2.44 o
  -3   3  13        3.23        3.18      1.54 o
  -2   3  13        4.50       -0.40      1.40 o
  -1   3  13      130.04      127.57      4.13 o
   0   3  13      468.92      483.83      9.27 o
   1   3  13      101.54      108.29      4.36 o
   2   3  13       54.63       57.90      5.40 o
   3   3  13        0.11        0.04      1.46 o
   4   3  13        0.00        0.20      1.54 o
   5   3  13        1.14       -0.11      2.05 o
   6   3  13       40.25       35.44      3.13 o
   7   3  13        0.89       -1.00      2.76 o
  -8   4  13        0.30        0.02      2.53 o
  -7   4  13        0.23       -2.27      2.18 o
  -6   4  13       16.32       16.76      2.97 o
  -5   4  13        0.04       -1.16      1.43 o
  -4   4  13       38.58       36.34      2.50 o
  -3   4  13       46.01       47.70      2.75 o
  -2   4  13       46.55       49.20      3.07 o
  -1   4  13       12.00        9.83      1.77 o
   0   4  13       34.01       35.68      2.43 o
   1   4  13        0.32       -1.47      1.58 o
   2   4  13        1.70        0.92      1.54 o
   3   4  13       33.66       32.75      2.77 o
   4   4  13        3.82       -0.21      2.72 o
   5   4  13        1.51       -2.29      2.68 o
   6   4  13        0.08        1.21      1.89 o
   7   4  13       16.80       16.67      3.52 o
  -7   5  13       10.42       11.16      3.04 o
  -6   5  13        0.20        0.32      2.18 o
  -5   5  13        0.53       -1.17      3.07 o
  -4   5  13        0.14       -1.84      1.92 o
  -3   5  13       16.69        9.75      2.15 o
  -2   5  13        0.57       -0.85      1.75 o
  -1   5  13      277.41      285.49      6.68 o
   0   5  13      210.07      208.65      7.42 o
   1   5  13       38.01       40.35      2.92 o
   2   5  13        0.78       -0.62      2.25 o
   3   5  13       13.24       17.26      2.35 o
   4   5  13        2.91        3.57      2.23 o
   5   5  13        3.32        5.73      3.35 o
   6   5  13        2.61       -0.05      3.44 o
  -6   6  13        1.00       -0.45      2.30 o
  -5   6  13       28.21       28.67      4.22 o
  -4   6  13        0.00       -1.13      2.14 o
  -3   6  13        0.00       -0.29      2.12 o
  -2   6  13       59.40       47.92      4.06 o
  -1   6  13        3.63        8.06      2.59 o
   0   6  13       22.22       20.58      2.98 o
   1   6  13        1.90        2.83      2.14 o
   2   6  13       14.28       11.15      3.60 o
   3   6  13       44.91       59.82      5.62 o
   4   6  13        6.70        2.88      3.04 o
   5   6  13       14.11       21.84      4.52 o
  -5   7  13        5.38        4.94      2.82 o
  -4   7  13        1.05       -2.36      3.28 o
  -3   7  13        0.26       -1.52      3.70 o
  -2   7  13       24.17       24.93      3.50 o
  -1   7  13       11.36       11.46      2.84 o
   0   7  13       29.45       40.25      5.45 o
   1   7  13       18.48       18.11      2.97 o
   2   7  13        0.52       -1.93      3.09 o
   3   7  13       13.13       10.47      3.98 o
   4   7  13       26.75       27.15      4.87 o
  -3   8  13       37.86       43.31      4.18 o
  -2   8  13       42.46       38.05      4.65 o
  -1   8  13        6.18        6.67      3.61 o
   0   8  13        5.51        4.57      2.85 o
   1   8  13        1.03        1.65      2.37 o
   2   8  13       10.25        8.21      2.68 o
   0 -10  14       20.42       20.66      2.49 o
  -4  -9  14        3.98        3.15      2.18 o
  -3  -9  14        2.47        5.69      2.13 o
  -2  -9  14        0.32        0.83      1.75 o
  -1  -9  14        0.63        0.91      1.70 o
   0  -9  14        0.70       -0.09      1.60 o
   1  -9  14       19.99       23.58      2.52 o
   2  -9  14       10.49       11.22      2.57 o
   3  -9  14        2.36        3.45      1.83 o
  -5  -8  14        0.00        0.81      2.03 o
  -4  -8  14        5.56        4.04      2.07 o
  -3  -8  14        3.49        1.77      3.92 o
  -2  -8  14       11.72       10.81      2.25 o
  -1  -8  14       13.46       13.19      2.27 o
   0  -8  14        5.28        4.70      1.87 o
   1  -8  14        7.89        2.77      1.77 o
   2  -8  14        0.69        0.33      1.60 o
   3  -8  14        0.58       -0.37      1.67 o
   4  -8  14        1.34        1.84      1.77 o
   5  -8  14       14.59       17.11      2.69 o
  -6  -7  14        0.12        1.64      2.12 o
  -5  -7  14        0.27        1.83      2.05 o
  -4  -7  14        0.13       -0.48      1.87 o
  -3  -7  14        0.59       -0.35      1.90 o
  -2  -7  14        4.34        3.81      1.96 o
  -1  -7  14       12.42       15.71      2.37 o
   0  -7  14        3.55        1.82      2.24 o
   1  -7  14        5.19       12.21      2.93 o
   2  -7  14       12.34       16.56      2.32 o
   3  -7  14       23.27       22.99      2.60 o
   4  -7  14       10.70       10.89      1.15 o
   5  -7  14       30.54       34.98      1.95 o
   6  -7  14        0.02        1.81      1.81 o
  -7  -6  14        0.62        1.23      2.28 o
  -6  -6  14        2.17        3.56      2.36 o
  -5  -6  14        9.29        3.02      2.25 o
  -4  -6  14        9.22        7.92      2.34 o
  -3  -6  14       61.76       61.30      3.97 o
  -2  -6  14       96.36       96.46      4.70 o
  -1  -6  14        3.14        1.32      1.19 o
   0  -6  14       79.95       80.84      3.10 o
   1  -6  14        0.02       -0.20      1.12 o
   2  -6  14        0.39        1.54      1.16 o
   3  -6  14       21.49       21.48      1.83 o
   4  -6  14        5.91        2.54      1.40 o
   5  -6  14        5.29        6.59      1.53 o
   6  -6  14        2.95        4.61      1.74 o
  -7  -5  14       29.64       31.21      3.77 o
  -6  -5  14       10.71        5.75      2.48 o
  -5  -5  14        3.21        2.21      3.00 o
  -4  -5  14       36.99       31.48      3.19 o
  -3  -5  14       29.57       26.26      2.19 o
  -2  -5  14       11.72        9.09      1.63 o
  -1  -5  14        0.40       -0.67      1.53 o
   0  -5  14        1.29        2.56      1.37 o
   1  -5  14       48.23       45.51      2.54 o
   2  -5  14      210.73      225.65      5.80 o
   3  -5  14        2.87        3.80      1.39 o
   4  -5  14        0.09       -1.38      1.22 o
   5  -5  14        0.11        0.01      1.31 o
   6  -5  14        1.32        4.13      1.60 o
   7  -5  14       36.70       57.10      4.35 o
  -8  -4  14       22.09       24.16      5.33 o
  -7  -4  14        9.92       17.94      3.29 o
  -6  -4  14        0.52       -1.37      2.93 o
  -5  -4  14        2.86        1.57      2.40 o
  -4  -4  14        3.96        3.92      1.60 o
  -3  -4  14        3.65        3.99      1.54 o
  -2  -4  14       27.48       26.38      2.91 o
  -1  -4  14       11.19       10.54      1.70 o
   0  -4  14       55.35       64.78      3.06 o
   1  -4  14        3.91        8.49      1.63 o
   2  -4  14        8.41       10.29      1.70 o
   3  -4  14       14.99       18.18      1.94 o
   4  -4  14        9.45        7.96      1.66 o
   5  -4  14        2.02        0.83      1.51 o
   6  -4  14        0.01       -1.98      1.32 o
   7  -4  14        0.28       -1.08      1.58 o
  -8  -3  14        2.16        4.81      4.06 o
  -7  -3  14        0.12       -4.18      2.78 o
  -6  -3  14       15.66       15.30      2.30 o
  -5  -3  14        6.24        4.96      1.79 o
  -4  -3  14       17.45       13.22      1.98 o
  -3  -3  14       10.14        6.38      1.64 o
  -2  -3  14        6.34        9.81      1.86 o
  -1  -3  14       87.21       85.84      3.56 o
   0  -3  14      126.61      109.49      4.01 o
   1  -3  14      278.62      272.16      6.79 o
   2  -3  14       15.13       12.31      1.79 o
   3  -3  14       20.10       15.58      1.95 o
   4  -3  14       13.57       12.06      1.88 o
   5  -3  14        2.71        0.89      1.37 o
   6  -3  14       46.49       44.34      3.01 o
   7  -3  14        0.33        0.70      1.64 o
  -8  -2  14        0.00        1.37      3.78 o
  -7  -2  14        1.14       -1.90      1.88 o
  -6  -2  14        3.64        3.11      1.82 o
  -5  -2  14       11.65       10.65      2.01 o
  -4  -2  14       18.46        9.82      1.91 o
  -3  -2  14        0.41       -0.98      1.36 o
  -2  -2  14       11.29        8.21      1.77 o
  -1  -2  14        1.93        1.72      1.41 o
   0  -2  14        7.69        5.89      1.51 o
   1  -2  14        7.60       10.46      1.72 o
   2  -2  14        3.42        2.77      1.51 o
   3  -2  14       23.20       25.00      2.26 o
   4  -2  14       10.56       12.37      1.90 o
   5  -2  14        3.63        1.76      1.55 o
   6  -2  14        0.01        1.30      1.59 o
   7  -2  14        0.03       -0.45      1.67 o
  -8  -1  14        5.09        6.98      4.01 o
  -7  -1  14       14.84       14.71      2.99 o
  -6  -1  14        3.98        7.25      2.31 o
  -5  -1  14       38.65       34.49      2.87 o
  -4  -1  14       12.20        8.55      1.61 o
  -3  -1  14        1.28       -0.29      1.22 o
  -2  -1  14       58.95       60.89      2.52 o
  -1  -1  14      177.27      183.77      4.24 o
   0  -1  14      149.48      158.57      6.11 o
   1  -1  14       74.86       74.01      3.39 o
   2  -1  14        2.75        2.59      1.46 o
   3  -1  14       43.82       41.96      3.45 o
   4  -1  14        2.81        1.57      1.51 o
   5  -1  14        0.46        1.25      1.50 o
   6  -1  14       30.92       24.60      2.65 o
   7  -1  14        0.13        0.49      2.27 o
   8  -1  14        5.95        6.49      2.65 o
  -8   0  14       18.28       25.19      3.73 o
  -7   0  14        1.86        1.10      2.30 o
  -6   0  14        0.63       -0.73      1.64 o
  -5   0  14        1.54       -0.28      1.43 o
  -4   0  14       14.56       12.40      1.60 o
  -3   0  14       11.75       12.51      1.52 o
  -2   0  14        0.04        0.72      1.11 o
  -1   0  14      121.58      125.49      3.49 o
   0   0  14        8.91        7.43      1.45 o
   1   0  14        2.80        1.04      1.16 o
   2   0  14      116.48      116.08      3.78 o
   3   0  14        9.65        5.68      1.67 o
   4   0  14       10.28       19.09      2.28 o
   5   0  14        1.21        2.74      1.67 o
   6   0  14        4.96        1.99      2.33 o
   7   0  14        1.38        1.84      3.59 o
  -8   1  14        0.00       -1.51      1.90 o
  -7   1  14        8.65       10.17      2.58 o
  -6   1  14        5.52        2.32      1.59 o
  -5   1  14        1.72        0.18      1.72 o
  -4   1  14       20.88       19.58      2.55 o
  -3   1  14       16.25       14.80      1.89 o
  -2   1  14       85.05       71.76      2.79 o
  -1   1  14       36.25       36.25      2.09 o
   1   1  14        0.92        2.23      1.62 o
   2   1  14       24.35       24.80      2.05 o
   3   1  14        7.95        7.04      1.83 o
   4   1  14        2.16        1.72      1.81 o
   5   1  14       28.06       32.62      3.55 o
   6   1  14       30.57       35.79      4.93 o
   7   1  14        3.36        8.78      2.83 o
  -8   2  14        5.81        7.19      2.41 o
  -7   2  14        0.88       -0.16      1.71 o
  -6   2  14        8.31        8.33      1.91 o
  -5   2  14        0.49        1.44      1.56 o
  -4   2  14        1.14       -0.30      1.38 o
  -3   2  14        2.65        1.87      1.46 o
  -2   2  14       47.06       59.20      2.90 o
  -1   2  14        1.64        4.95      1.51 o
   0   2  14        1.16        2.19      1.32 o
   1   2  14        0.13       -0.36      1.47 o
   2   2  14       23.82       23.78      2.44 o
   3   2  14       13.50       12.15      2.15 o
   4   2  14        0.64        2.71      1.65 o
   5   2  14        3.15        1.93      2.09 o
   6   2  14        3.13        5.80      2.49 o
   7   2  14        0.26        1.26      2.48 o
  -7   3  14        0.01       -0.99      2.00 o
  -6   3  14        4.49        0.79      1.65 o
  -5   3  14        3.59        0.42      1.68 o
  -4   3  14       63.45       63.52      3.14 o
  -3   3  14       48.27       43.67      2.68 o
  -2   3  14       16.10       17.00      2.03 o
  -1   3  14      299.09      288.03      6.67 o
   0   3  14       12.68       16.44      1.97 o
   1   3  14       42.86       49.53      3.19 o
   2   3  14        0.22       -1.03      1.40 o
   3   3  14        3.70        6.89      1.95 o
   4   3  14        1.48        1.15      1.62 o
   5   3  14        6.37        6.53      2.11 o
   6   3  14        0.02        0.35      3.85 o
  -7   4  14        2.59       -0.11      3.66 o
  -6   4  14       23.26       15.57      3.15 o
  -5   4  14        0.37       -0.58      1.84 o
  -4   4  14       28.05       30.95      2.52 o
  -3   4  14       12.00       10.08      2.36 o
  -2   4  14       34.23       43.98      2.94 o
  -1   4  14       35.18       38.59      2.73 o
   0   4  14        1.72        0.61      1.45 o
   1   4  14       14.89       15.52      2.30 o
   2   4  14        3.85        2.05      1.72 o
   3   4  14        2.30        1.79      2.05 o
   4   4  14        0.04        0.04      1.78 o
   5   4  14        0.94        1.25      1.96 o
   6   4  14        0.01        6.89      4.01 o
  -6   5  14       22.94       24.73      3.67 o
  -5   5  14        0.09       -2.34      2.03 o
  -4   5  14        1.85       -1.57      3.87 o
  -3   5  14        9.57        6.32      2.71 o
  -2   5  14       19.12       22.05      2.66 o
  -1   5  14       64.13       64.86      3.75 o
   0   5  14       18.75       20.60      2.74 o
   1   5  14       12.52       12.15      4.08 o
   2   5  14        0.45       -1.46      2.16 o
   3   5  14       10.24       13.30      3.02 o
   4   5  14        2.81        1.22      4.32 o
   5   5  14       48.60       58.90      7.41 o
  -5   6  14        6.18        3.05      2.49 o
  -4   6  14        0.34       -2.33      2.22 o
  -3   6  14        3.96        1.94      2.43 o
  -2   6  14        0.81       -0.95      2.29 o
  -1   6  14        9.95        8.67      3.28 o
   0   6  14       10.75       10.85      2.85 o
   1   6  14        5.62        1.51      2.99 o
   2   6  14       25.19       27.67      8.52 o
   3   6  14        0.02        3.26      3.82 o
   4   6  14        3.62        4.70      5.26 o
  -3   7  14        0.12       -1.84      2.40 o
  -2   7  14       32.96       38.16      4.23 o
  -1   7  14       49.55       53.55      4.59 o
   0   7  14        0.00        1.36      2.47 o
   1   7  14        3.29        2.16      3.97 o
   2   7  14        4.54       -5.18      4.36 o
  -1  -9  15        4.97        3.91      2.07 o
   0  -9  15        0.17        1.50      1.80 o
   1  -9  15        0.16        1.20      2.19 o
  -4  -8  15        0.27        1.20      2.88 o
  -3  -8  15        2.15        5.20      2.19 o
  -2  -8  15        0.25       -1.47      1.85 o
  -1  -8  15        0.17       -0.98      1.62 o
   0  -8  15        2.52        2.23      1.78 o
   1  -8  15        2.94        1.56      2.41 o
   2  -8  15        4.10        5.54      2.02 o
   3  -8  15        2.76        2.55      2.03 o
  -5  -7  15        0.81       -1.07      2.04 o
  -4  -7  15        0.10       -0.01      1.90 o
  -3  -7  15        2.98        2.22      2.08 o
  -2  -7  15       15.85       20.15      2.78 o
  -1  -7  15        5.12        4.97      2.00 o
   0  -7  15       25.33       21.71      2.73 o
   1  -7  15        1.05       -0.23      1.65 o
   2  -7  15        0.56        0.03      0.96 o
   3  -7  15       13.69       14.76      1.40 o
   4  -7  15        4.47        4.52      1.81 o
  -6  -6  15        1.26        0.80      2.25 o
  -5  -6  15        9.27        8.91      2.76 o
  -4  -6  15        0.00       -1.97      1.95 o
  -3  -6  15        1.47        0.73      1.95 o
  -2  -6  15        0.27       -1.68      1.29 o
  -1  -6  15        4.58        6.37      2.18 o
   0  -6  15       10.86       10.87      1.64 o
   1  -6  15        2.88        1.24      1.32 o
   2  -6  15       30.85       33.87      2.26 o
   3  -6  15       10.23       10.17      1.66 o
   4  -6  15        0.04        0.37      1.26 o
   5  -6  15        1.28        2.75      1.47 o
  -6  -5  15        1.17       -0.05      2.30 o
  -5  -5  15        1.89        3.07      2.25 o
  -4  -5  15        0.06       -1.32      1.95 o
  -3  -5  15        0.43       -1.15      1.34 o
  -2  -5  15       31.51       37.96      2.55 o
  -1  -5  15       14.94       17.07      1.97 o
   0  -5  15        5.13        3.56      1.49 o
   1  -5  15        0.40        0.09      1.28 o
   2  -5  15       43.55       42.99      2.58 o
   3  -5  15        0.02        0.03      1.22 o
   4  -5  15       10.45       10.28      1.75 o
   5  -5  15       37.64       41.38      4.30 o
   6  -5  15        0.37        0.32      1.50 o
  -7  -4  15        2.09        1.98      3.44 o
  -6  -4  15        1.11        0.32      2.62 o
  -5  -4  15       26.94       31.91      4.16 o
  -4  -4  15       16.79       17.67      2.22 o
  -3  -4  15       28.27       30.45      2.47 o
  -2  -4  15        0.68        2.01      1.46 o
  -1  -4  15       11.45       15.11      1.96 o
   0  -4  15       43.14       36.92      2.59 o
   1  -4  15       67.23       64.95      3.21 o
   2  -4  15        4.55        3.91      1.42 o
   3  -4  15        4.68        1.33      1.44 o
   4  -4  15       13.61       12.23      2.06 o
   5  -4  15       14.54       14.26      2.14 o
   6  -4  15        0.03        1.87      1.64 o
  -7  -3  15       11.98       11.94      4.29 o
  -6  -3  15        2.73        1.08      1.86 o
  -5  -3  15        7.98        7.11      1.90 o
  -4  -3  15        2.46        6.23      1.77 o
  -3  -3  15        1.87        1.59      1.56 o
  -2  -3  15        2.98        1.62      1.56 o
  -1  -3  15       22.69       29.89      2.40 o
   0  -3  15       11.95       15.63      1.96 o
   1  -3  15       31.22       33.92      2.49 o
   2  -3  15        4.04        7.36      1.71 o
   3  -3  15        0.51        1.56      1.41 o
   4  -3  15        0.74       -2.01      1.34 o
   5  -3  15        6.51        8.18      1.93 o
   6  -3  15        0.55        1.45      1.66 o
  -7  -2  15        0.66       -0.31      2.30 o
  -6  -2  15       14.35       15.88      3.63 o
  -5  -2  15       24.07       22.07      3.00 o
  -4  -2  15       18.29       20.24      2.45 o
  -3  -2  15      181.69      187.59      5.82 o
  -2  -2  15        5.35        3.13      2.23 o
  -1  -2  15       33.81       38.53      2.71 o
   0  -2  15        9.93        9.16      1.78 o
   1  -2  15       70.20       72.08      3.47 o
   2  -2  15        0.00       -0.63      1.22 o
   3  -2  15        6.96        9.24      1.82 o
   4  -2  15       10.87       14.13      2.15 o
   5  -2  15        0.99       -1.56      1.47 o
   6  -2  15       13.84       26.84      2.78 o
   7  -2  15        9.94        9.65      3.02 o
  -7  -1  15        1.18       -0.28      2.26 o
  -6  -1  15        0.64        2.87      2.23 o
  -5  -1  15       23.10       17.98      3.07 o
  -4  -1  15       62.33       61.41      3.49 o
  -3  -1  15       22.98       33.50      2.73 o
  -2  -1  15       11.29       11.75      1.94 o
  -1  -1  15        0.03        0.53      1.45 o
   0  -1  15        8.34       13.24      1.98 o
   1  -1  15        0.03        1.21      1.51 o
   2  -1  15        4.04        1.02      1.51 o
   3  -1  15        6.09        7.18      1.76 o
   4  -1  15        9.40       11.67      3.07 o
   5  -1  15       45.72       63.83      3.71 o
   6  -1  15        1.68        7.17      2.50 o
   7  -1  15        2.59       -0.97      2.28 o
  -7   0  15        1.81        0.11      2.32 o
  -6   0  15        5.97        0.18      2.18 o
  -5   0  15        9.54        3.06      3.16 o
  -4   0  15        1.83       -0.32      1.77 o
  -3   0  15      208.72      217.92      7.51 o
  -2   0  15        0.90        0.91      1.43 o
  -1   0  15        0.02       -0.29      1.26 o
   0   0  15        1.39        1.27      1.29 o
   1   0  15        0.17        3.43      1.55 o
   2   0  15        3.17        2.87      1.64 o
   3   0  15       74.40       69.19      4.27 o
   4   0  15        1.26        0.54      1.99 o
   5   0  15        8.75        9.74      2.69 o
   6   0  15        1.81        3.10      2.40 o
   7   0  15        0.04        0.32      2.38 o
  -7   1  15        0.83       -1.15      2.37 o
  -6   1  15        0.81       -0.33      2.66 o
  -5   1  15       21.06       22.32      2.77 o
  -4   1  15       21.98       21.77      2.25 o
  -3   1  15        7.68        5.06      1.66 o
  -2   1  15      228.61      248.29      6.11 o
  -1   1  15        5.60        3.96      1.50 o
   0   1  15       13.57       16.02      1.91 o
   1   1  15        0.40        2.33      1.63 o
   2   1  15       37.02       30.19      3.25 o
   3   1  15        3.02        5.22      2.19 o
   4   1  15        0.64       -0.61      3.56 o
   5   1  15       22.22       30.91      3.75 o
   6   1  15        0.12       -0.76      2.18 o
  -7   2  15        0.66        1.17      2.15 o
  -6   2  15        1.08        0.19      2.02 o
  -5   2  15       11.76       11.86      2.11 o
  -4   2  15       13.21       19.36      2.23 o
  -3   2  15        6.22        6.72      1.82 o
  -2   2  15        0.14        3.06      1.54 o
  -1   2  15       18.14       14.76      1.94 o
   0   2  15        7.03        6.15      1.61 o
   1   2  15       29.95       32.91      2.71 o
   2   2  15        0.54       -1.20      1.52 o
   3   2  15       28.77       35.75      3.68 o
   4   2  15        0.10       -0.12      2.08 o
   5   2  15        9.26       11.70      2.93 o
   6   2  15        5.06        6.42      3.00 o
  -6   3  15        0.61       -2.68      1.90 o
  -5   3  15        8.31        7.70      1.98 o
  -4   3  15        9.75        7.06      1.93 o
  -3   3  15        2.04        4.84      1.76 o
  -2   3  15      111.15      127.70      5.09 o
  -1   3  15       58.98       62.53      3.14 o
   0   3  15        0.98        0.70      1.51 o
   1   3  15       22.57       27.55      4.97 o
   2   3  15        3.15        2.20      1.84 o
   3   3  15        1.31       -0.41      2.33 o
   4   3  15       34.01       29.49      3.73 o
   5   3  15        6.53        6.13      2.84 o
  -6   4  15        5.70       -0.07      6.32 o
  -5   4  15        0.96       -2.24      2.44 o
  -4   4  15        0.01       -1.53      1.76 o
  -3   4  15       17.73       18.82      2.65 o
  -2   4  15       13.41       14.65      2.32 o
  -1   4  15       12.27       19.13      2.24 o
   0   4  15        1.19        1.17      1.57 o
   1   4  15        2.77        4.37      1.77 o
   2   4  15        1.98        1.05      1.86 o
   3   4  15        0.53        0.63      1.79 o
   4   4  15        4.92        1.85      2.13 o
   5   4  15       26.37       37.75      5.80 o
  -5   5  15        3.60       -1.52      2.65 o
  -4   5  15        1.64        1.33      2.50 o
  -3   5  15        7.98        6.94      2.80 o
  -2   5  15       56.47       47.86      4.44 o
  -1   5  15       25.57       25.49      3.62 o
   0   5  15        0.22        0.96      2.29 o
   1   5  15        6.98        8.68      2.31 o
   2   5  15       13.13       20.30      3.47 o
   3   5  15        0.30        0.76      3.54 o
   4   5  15        3.66       -1.27      4.01 o
  -3   6  15        7.37        9.80      3.14 o
  -2   6  15        2.39        2.17      2.62 o
  -1   6  15        2.30        5.59      2.70 o
   0   6  15        3.90        1.80      4.91 o
   1   6  15        8.71        9.76      3.12 o
   2   6  15        2.56        5.24      4.25 o
  -1  -8  16        4.12       -1.61      1.97 o
   0  -8  16        1.55       -0.70      1.91 o
   1  -8  16        0.40        0.90      2.05 o
  -3  -7  16        5.33        2.88      2.30 o
  -2  -7  16        3.62        1.82      2.14 o
  -1  -7  16        0.39       -1.34      3.11 o
   0  -7  16        0.26       -2.60      1.73 o
   1  -7  16       27.14       29.42      2.00 o
   2  -7  16        3.33        3.35      1.99 o
   3  -7  16       16.80       26.64      2.50 o
  -4  -6  16       13.99        8.72      2.71 o
  -3  -6  16        9.40       13.77      2.82 o
  -2  -6  16       44.94       54.24      3.50 o
  -1  -6  16       11.14       14.34      1.93 o
   0  -6  16       16.00       11.69      1.82 o
   1  -6  16        4.35        4.06      1.77 o
   2  -6  16       37.78       41.17      2.55 o
   3  -6  16        6.99        7.06      1.69 o
   4  -6  16        1.24        1.34      1.50 o
  -5  -5  16        0.78        5.63      2.57 o
  -4  -5  16        5.84        9.03      1.97 o
  -3  -5  16       29.60       37.82      4.61 o
  -2  -5  16        0.67       -2.10      1.42 o
  -1  -5  16       24.90       30.17      2.48 o
   0  -5  16       47.17       51.48      4.76 o
   1  -5  16        8.27       11.32      1.89 o
   2  -5  16       21.40       21.45      2.19 o
   3  -5  16        0.67       -1.69      1.40 o
   4  -5  16        0.21       -0.13      2.25 o
   5  -5  16        8.45       10.87      2.03 o
  -6  -4  16        1.15        3.67      4.67 o
  -5  -4  16        4.43        2.28      2.97 o
  -4  -4  16        5.11        1.87      1.73 o
  -3  -4  16        2.49        5.06      1.78 o
  -2  -4  16        5.49        7.09      1.79 o
  -1  -4  16        1.28       -0.26      1.72 o
   0  -4  16        0.01       -1.21      2.08 o
   1  -4  16       77.54       88.32      4.69 o
   2  -4  16        0.74        0.13      1.48 o
   3  -4  16        7.20       11.59      3.18 o
   4  -4  16        3.96        4.11      1.90 o
   5  -4  16        0.36        2.34      1.73 o
  -6  -3  16       10.54       11.14      2.91 o
  -5  -3  16       19.70       27.95      2.83 o
  -4  -3  16        0.41        0.83      1.67 o
  -3  -3  16        1.99        3.35      1.59 o
  -2  -3  16        0.01        0.52      1.67 o
  -1  -3  16       41.92       44.00      2.93 o
   0  -3  16        9.35        8.53      3.20 o
   1  -3  16       12.58       10.95      1.97 o
   2  -3  16        0.76        1.24      1.50 o
   3  -3  16        3.60        0.73      2.51 o
   4  -3  16       31.24       36.65      2.94 o
   5  -3  16        1.59        3.31      1.92 o
  -6  -2  16       14.21       16.63      3.92 o
  -5  -2  16        5.95        3.73      2.61 o
  -4  -2  16       44.57       41.70      3.43 o
  -3  -2  16        0.00       -1.55      1.56 o
  -2  -2  16        7.47        4.83      1.79 o
  -1  -2  16       27.57       29.20      2.58 o
   0  -2  16       50.20       49.95      3.14 o
   1  -2  16       46.91       42.61      2.91 o
   2  -2  16        0.40        1.33      1.57 o
   3  -2  16        2.96        4.00      1.77 o
   4  -2  16        2.83        1.70      1.84 o
   5  -2  16        3.83        2.02      1.85 o
   6  -2  16        0.14        2.36      2.18 o
  -6  -1  16        8.87       13.66      3.05 o
  -5  -1  16        3.08        0.53      2.42 o
  -4  -1  16        6.12        6.62      2.58 o
  -3  -1  16       37.49       42.49      3.80 o
  -2  -1  16        0.43        0.39      1.73 o
  -1  -1  16       13.04        9.60      2.02 o
   0  -1  16       30.41       34.14      2.82 o
   1  -1  16       11.07       11.85      2.42 o
   2  -1  16        0.58        2.13      1.65 o
   3  -1  16        0.29       -1.15      1.55 o
   4  -1  16       30.43       35.99      3.04 o
   5  -1  16        0.49       -2.57      2.00 o
   6  -1  16        4.91        5.35      2.69 o
  -6   0  16        0.01       -0.82      4.37 o
  -5   0  16        5.12        1.96      2.54 o
  -4   0  16        2.36        1.01      2.24 o
  -3   0  16       12.73       13.70      2.81 o
  -2   0  16       30.31       28.01      3.35 o
  -1   0  16        9.36       11.92      2.67 o
   0   0  16       73.06       77.29      4.83 o
   1   0  16        0.77       -2.50      1.67 o
   2   0  16        0.44       -1.18      1.86 o
   3   0  16        3.35        5.86      2.50 o
   4   0  16        2.84        5.21      3.30 o
   5   0  16        0.23       -1.60      3.42 o
  -6   1  16        0.65       -0.98      4.81 o
  -5   1  16        0.77        0.63      2.47 o
  -4   1  16        2.28        4.23      2.57 o
  -3   1  16        5.53        7.64      2.17 o
  -2   1  16        0.02        2.61      1.87 o
  -1   1  16       22.33       29.37      2.82 o
   0   1  16        8.52        8.61      2.25 o
   1   1  16        0.02       -0.55      1.98 o
   2   1  16        6.09        3.39      4.81 o
   3   1  16       50.63       62.24      4.59 o
   4   1  16       36.91       51.59      4.38 o
   5   1  16       10.68        9.23      3.02 o
  -6   2  16        8.82       15.20      3.60 o
  -5   2  16        5.97        6.57      2.44 o
  -4   2  16       39.53       46.59      3.71 o
  -3   2  16        7.82        8.96      2.02 o
  -2   2  16       62.61       77.14      3.86 o
  -1   2  16       67.45       72.19      3.45 o
   0   2  16        5.41        5.83      1.93 o
   1   2  16       22.62       14.26      3.02 o
   2   2  16        0.43        2.07      2.27 o
   3   2  16        0.83       -0.41      2.09 o
   4   2  16        5.80        3.43      2.56 o
   5   2  16        9.46        5.66      2.94 o
  -5   3  16        5.89        4.04      2.29 o
  -4   3  16        0.02        0.75      1.73 o
  -3   3  16       15.39       14.46      2.23 o
  -2   3  16        0.15        3.20      1.80 o
  -1   3  16        0.00       -0.30      1.60 o
   0   3  16        0.74        0.49      1.56 o
   1   3  16        3.30        4.22      1.92 o
   2   3  16        3.38       -0.25      1.87 o
   3   3  16        1.92       -0.37      4.32 o
   4   3  16        0.26       -2.42      2.32 o
  -4   4  16        1.97        1.06      2.62 o
  -3   4  16        4.48        3.51      2.21 o
  -2   4  16        2.79        3.02      2.15 o
  -1   4  16       29.09       42.84      3.43 o
   0   4  16        3.24        3.02      1.83 o
   1   4  16        1.84        1.70      1.77 o
   2   4  16        8.91        4.78      2.28 o
   3   4  16        1.00        1.27      3.54 o
  -2   5  16        0.00        0.10      2.63 o
  -1   5  16        0.00       -3.02      2.52 o
   0   5  16        9.44        7.27      3.44 o
   1   5  16        5.40        6.53      2.87 o
  -2  -6  17        0.17       -0.54      1.54 o
  -1  -6  17        9.85        8.96      1.91 o
   0  -6  17       20.07       20.52      2.22 o
   1  -6  17        2.74        5.86      1.74 o
   2  -6  17       10.01       15.94      3.90 o
  -4  -5  17        0.58       -1.43      1.72 o
  -3  -5  17        2.45        3.45      1.81 o
  -2  -5  17        0.00       -0.89      1.58 o
  -1  -5  17        0.52        1.57      1.69 o
   0  -5  17       29.90       39.94      2.84 o
   1  -5  17       13.91       15.78      2.35 o
   2  -5  17        1.75        0.19      1.73 o
   3  -5  17       27.34       33.70      2.70 o
  -4  -4  17        2.85        3.06      1.94 o
  -3  -4  17        1.19        3.27      1.88 o
  -2  -4  17       14.27       10.92      2.09 o
  -1  -4  17       37.07       40.22      4.14 o
   0  -4  17       10.21       10.95      2.07 o
   1  -4  17        0.38       -0.62      1.51 o
   2  -4  17       10.30       10.09      2.05 o
   3  -4  17       13.07       16.87      2.34 o
   4  -4  17        1.81       -0.76      1.68 o
  -5  -3  17        0.19       -2.03      2.31 o
  -4  -3  17        8.89       11.75      2.35 o
  -3  -3  17       17.35       20.11      2.57 o
  -2  -3  17        7.37        9.33      2.27 o
  -1  -3  17        0.04       -2.04      1.56 o
   0  -3  17        5.41        5.41      1.86 o
   1  -3  17        3.36        0.38      1.63 o
   2  -3  17        4.03        6.03      2.85 o
   3  -3  17        2.98        3.59      1.84 o
   4  -3  17        0.48        0.41      1.71 o
  -5  -2  17        1.74       -1.57      4.72 o
  -4  -2  17        4.10        9.21      2.78 o
  -3  -2  17        0.05        0.05      2.15 o
  -2  -2  17        0.27       -0.14      1.79 o
  -1  -2  17       15.73       17.00      2.43 o
   0  -2  17        0.05        0.72      1.73 o
   1  -2  17       14.64       13.52      3.19 o
   2  -2  17        9.46       10.77      2.22 o
   3  -2  17        0.99        4.32      1.87 o
   4  -2  17        2.04        2.58      1.92 o
  -5  -1  17        5.76       10.36      3.01 o
  -4  -1  17        1.78        1.24      2.40 o
  -3  -1  17        6.54        8.82      2.69 o
  -2  -1  17       15.91       18.93      3.07 o
  -1  -1  17        3.61        5.77      2.36 o
   0  -1  17        8.88        7.03      2.31 o
   1  -1  17        5.17        5.53      2.28 o
   2  -1  17       16.34       19.47      4.58 o
   3  -1  17       35.63       47.41      6.44 o
   4  -1  17        2.71        2.58      6.35 o
  -5   0  17       27.64       21.86      3.68 o
  -4   0  17        2.92        2.53      2.51 o
  -3   0  17        4.75        5.54      2.58 o
  -2   0  17       67.88       80.39      5.09 o
  -1   0  17        3.93        1.21      4.79 o
   0   0  17       11.90       12.37      2.91 o
   1   0  17       27.48       26.07      3.37 o
   2   0  17        1.19       -0.47      2.06 o
   3   0  17        4.50        3.94      2.34 o
   4   0  17        2.55        5.07      2.61 o
  -4   1  17       46.59       55.15      6.51 o
  -3   1  17        2.16        1.51      2.31 o
  -2   1  17        1.32        1.01      2.47 o
  -1   1  17        1.21        2.79      2.24 o
   0   1  17        0.21       -0.24      2.23 o
   1   1  17        6.47        7.99      2.71 o
   2   1  17        0.89       -2.93      2.15 o
   3   1  17       21.29       22.86      3.55 o
   4   1  17        0.49        1.01      2.64 o
  -4   2  17        1.65        0.16      2.58 o
  -3   2  17        1.09        0.81      2.54 o
  -2   2  17       10.46       10.68      3.28 o
  -1   2  17       14.70       16.56      3.30 o
   0   2  17        0.41        1.62      2.42 o
   1   2  17        4.10        4.73      2.56 o
   2   2  17        1.82        5.22      2.62 o
   3   2  17        3.01        3.83      2.72 o
  -3   3  17        7.31        0.49      2.62 o
  -2   3  17        4.26        3.68      2.30 o
  -1   3  17        3.34        5.26      2.35 o
   0   3  17        2.17        3.95      2.14 o
   1   3  17        2.24        2.51      2.21 o
   2   3  17       29.89       33.84      4.20 o
  -2  -4  18        0.04       -1.26      1.77 o
  -1  -4  18       16.24       19.79      2.56 o
   0  -4  18        5.76        6.37      2.10 o
   1  -4  18       14.83       18.69      2.56 o
  -3  -3  18       16.81       20.00      3.99 o
  -2  -3  18       11.10       14.25      2.41 o
  -1  -3  18        3.10        4.38      2.00 o
   0  -3  18        5.19        4.98      2.06 o
   1  -3  18        0.83       -0.06      1.89 o
   2  -3  18       26.17       34.06      3.83 o
  -3  -2  18       13.50       18.72      4.81 o
  -2  -2  18       23.76       25.99      3.51 o
  -1  -2  18       45.29       57.74      4.42 o
   0  -2  18        4.53        0.38      2.22 o
   1  -2  18        2.60        2.55      3.54 o
   2  -2  18       33.73       41.40      3.94 o
  -3  -1  18        0.11        1.73      2.60 o
  -2  -1  18        5.68        3.82      2.50 o
  -1  -1  18        6.93        3.81      5.57 o
   0  -1  18        0.16       -0.89      2.21 o
   1  -1  18        3.95        2.17      2.44 o
   2  -1  18       14.46       19.19      3.25 o
  -3   0  18        3.53        3.43      2.73 o
  -2   0  18       23.02       23.37      3.55 o
  -1   0  18        0.81        3.16      2.48 o
   0   0  18        9.04        2.88      2.52 o
   1   0  18       12.80       18.05      3.33 o
   2   0  18        0.00        0.35      2.31 o
  -2   1  18        1.40        3.25      2.69 o
  -1   1  18        1.36        7.23      2.82 o
   0   1  18        1.38       -0.81      2.43 o
   1   1  18       30.33       30.36      3.90 o
 
